# Supplementary material for: Wildfire-related smoke inhalation worsens cardiovascular risk in sleep disrupted rats
Source: Front Environ Health. Author manuscript; Available in PMC 2024 May 30. (PMC10726696; doi:10.3389/fenvh.2023.1166918)
Supplement: s2 [file NIHMS1941972-supplement-s2.xlsx]

## Sheet: Fig 2
Sys BP								MAP							Dia BP
Two-way RM ANOVA	Matching: Stacked							Two-way RM ANOVA	Matching: Stacked						Two-way RM ANOVA	Matching: Stacked
Alpha	0.05							Alpha	0.05						Alpha	0.05
Source of Variation	% of total variation	P value	P value summary	Significant?				Source of Variation	% of total variation	P value	P value summary	Significant?			Source of Variation	% of total variation	P value	P value summary	Significant?
Interaction	5.802	0.2277	ns	No				Interaction	5.917	0.2542	ns	No			Interaction	5.747	0.2825	ns	No
Time	29.32	<0.0001	****	Yes				Time	33.86	<0.0001	****	Yes			Time	34.66	<0.0001	****	Yes
Column Factor	0.8245	0.8641	ns	No				Column Factor	1.026	0.7503	ns	No			Column Factor	1.263	0.6773	ns	No
Subjects (matching)	25.82	<0.0001	****	Yes				Subjects (matching)	19.4	<0.0001	****	Yes			Subjects (matching)	18.87	<0.0001	****	Yes
ANOVA table	SS	DF	MS	F (DFn, DFd)	P value			ANOVA table	SS	DF	MS	F (DFn, DFd)	P value		ANOVA table	SS	DF	MS	F (DFn, DFd)	P value
Interaction	2212	45	49.16	F (45, 345) = 1.164	P=0.2277			Interaction	1811	45	40.25	F (45, 345) = 1.143	P=0.2542		Interaction	1445	45	32.11	F (45, 345) = 1.121	P=0.2825
Time	11177	15	745.2	F (15, 345) = 17.64	P<0.0001			Time	10367	15	691.1	F (15, 345) = 19.62	P<0.0001		Time	8715	15	581	F (15, 345) = 20.29	P<0.0001
Column Factor	314.4	3	104.8	F (3, 23) = 0.2448	P=0.8641			Column Factor	314.2	3	104.7	F (3, 23) = 0.4057	P=0.7503		Column Factor	317.5	3	105.8	F (3, 23) = 0.513	P=0.6773
Subjects (matching)	9845	23	428	F (23, 345) = 10.13	P<0.0001			Subjects (matching)	5939	23	258.2	F (23, 345) = 7.33	P<0.0001		Subjects (matching)	4744	23	206.3	F (23, 345) = 7.204	P<0.0001
Residual	14571	345	42.23					Residual	12154	345	35.23				Residual	9878	345	28.63
Activity								HR	HR 1
Two-way RM ANOVA	Matching: Stacked							Two-way RM ANOVA	Matching: Stacked
Alpha	0.05							Alpha	0.05
Source of Variation	% of total variation	P value	P value summary	Significant?				Source of Variation	% of total variation	P value	P value summary	Significant?
Interaction	10.99	0.008	**	Yes				Interaction	6.887	0.0046	**	Yes
Time	28.16	<0.0001	****	Yes				Time	34.73	<0.0001	****	Yes
Column Factor	1.034	0.2849	ns	No				Column Factor	2.507	0.4794	ns	No
Subjects (matching)	6.172	0.0194	*	Yes				Subjects (matching)	23.55	<0.0001	****	Yes
ANOVA table	SS	DF	MS	F (DFn, DFd)	P value			ANOVA table	SS	DF	MS	F (DFn, DFd)	P value
Interaction	1130	45	25.1	F (45, 360) = 1.639	P=0.0080			Interaction	55481	45	1233	F (45, 360) = 1.704	P=0.0046
Time	2894	15	193	F (15, 360) = 12.6	P<0.0001			Time	279803	15	18654	F (15, 360) = 25.79	P<0.0001
Column Factor	106.3	3	35.42	F (3, 24) = 1.34	P=0.2849			Column Factor	20195	3	6732	F (3, 24) = 0.8516	P=0.4794
Subjects (matching)	634.4	24	26.43	F (24, 360) = 1.726	P=0.0194			Subjects (matching)	189711	24	7905	F (24, 360) = 10.93	P<0.0001
Residual	5514	360	15.32					Residual	260420	360	723.4

## Sheet: Fig 3 and S6
LF/HF	contrast	time	estimate	SE	df	t.ratio	p.value			High Freq	contrast	time	estimate	SE	df	t.ratio	p.value			Low Freq	contrast	time	estimate	SE	df	t.ratio	p.value		pNN50	contrast	time	estimate	SE	df	t.ratio	p.value		RMSSD	contrast	time	estimate	SE	df	t.ratio	p.value		SDNN	contrast	time
1	NS AP - SD AP	X0	0.0728571	0.195811	24	0.372079	0.982			1	NS AP - SD AP	X0	-0.915714	4.39075	24	-0.208555	0.997249			1	NS AP - SD AP	X0	0.01	1.0448	24	0.00957117	1		1	NS AP - SD AP	X0	-4.44	3.98068	24	-1.11539	0.683784		1	NS AP - SD AP	X0	-0.385898	0.308607	24	-1.25045	0.631716		1	NS AP - SD AP	X0
2	NS AP - NS FA	X0	0.36	0.195811	24	1.83851	0.280654			2	NS AP - NS FA	X0	-3.69143	4.39075	24	-0.840728	0.855013			2	NS AP - NS FA	X0	-0.745714	1.0448	24	-0.713736	0.890663		2	NS AP - NS FA	X0	2.67286	3.98068	24	0.671458	0.906824		2	NS AP - NS FA	X0	0.260759	0.308607	24	0.844954	0.853138		2	NS AP - NS FA	X0
3	NS AP - SD FA	X0	-0.00571429	0.195811	24	-0.0291827	0.999991			3	NS AP - SD FA	X0	-4.02714	4.39075	24	-0.917188	0.819351			3	NS AP - SD FA	X0	0.05	1.0448	24	0.0478558	0.999959		3	NS AP - SD FA	X0	2	3.98068	24	0.502427	0.957712		3	NS AP - SD FA	X0	0.450294	0.308607	24	1.45912	0.504269		3	NS AP - SD FA	X0
4	SD AP - NS FA	X0	0.287143	0.195811	24	1.46643	0.472395			4	SD AP - NS FA	X0	-2.77571	4.39075	24	-0.632173	0.932137			4	SD AP - NS FA	X0	-0.755714	1.0448	24	-0.723307	0.886821		4	SD AP - NS FA	X0	7.11286	3.98068	24	1.78685	0.303881		4	SD AP - NS FA	X0	0.646657	0.308607	24	2.09541	0.194388		4	SD AP - NS FA	X0
5	SD AP - SD FA	X0	-0.0785714	0.195811	24	-0.401262	0.977633			5	SD AP - SD FA	X0	-3.11143	4.39075	24	-0.708632	0.907474			5	SD AP - SD FA	X0	0.04	1.0448	24	0.0382847	0.999979		5	SD AP - SD FA	X0	6.44	3.98068	24	1.61782	0.387965		5	SD AP - SD FA	X0	0.836193	0.308607	24	2.70957	0.0581023		5	SD AP - SD FA	X0
6	NS FA - SD FA	X0	-0.365714	0.195811	24	-1.86769	0.26807			6	NS FA - SD FA	X0	-0.335714	4.39075	24	-0.0764594	0.999862			6	NS FA - SD FA	X0	0.795714	1.0448	24	0.761592	0.870802		6	NS FA - SD FA	X0	-0.672857	3.98068	24	-0.169031	0.998233		6	NS FA - SD FA	X0	0.189536	0.308607	24	0.614165	0.937323		6	NS FA - SD FA	X0
7	NS AP - SD AP	X10	0.742857	0.255728	24	2.90488	0.0364337			7	NS AP - SD AP	X10	0.0642857	0.850164	24	0.0756157	0.999867			7	NS AP - SD AP	X10	1.31	0.757905	24	1.72845	0.331567		7	NS AP - SD AP	X10	-3.17571	3.59884	24	-0.882427	0.8139		7	NS AP - SD AP	X10	-0.551506	0.198309	24	-2.78104	0.0498258		7	NS AP - SD AP	X10
8	NS AP - NS FA	X10	0.742857	0.255728	24	2.90488	0.0364337			8	NS AP - NS FA	X10	-0.578571	0.850164	24	-0.680541	0.917032			8	NS AP - NS FA	X10	1.16571	0.757905	24	1.53808	0.431514		8	NS AP - NS FA	X10	-1.57714	3.59884	24	-0.438236	0.971234		8	NS AP - NS FA	X10	-0.0852913	0.198309	24	-0.430093	0.977062		8	NS AP - NS FA	X10
9	NS AP - SD FA	X10	0.628571	0.255728	24	2.45797	0.0928971			9	NS AP - SD FA	X10	0.294286	0.850164	24	0.346152	0.987767			9	NS AP - SD FA	X10	1.31286	0.757905	24	1.73222	0.329735		9	NS AP - SD FA	X10	-2.32429	3.59884	24	-0.645843	0.915962		9	NS AP - SD FA	X10	0.108571	0.198309	24	0.547483	0.954471		9	NS AP - SD FA	X10
10	SD AP - NS FA	X10	-1.11e-16	0.255728	24	-4.34e-16	1			10	SD AP - NS FA	X10	-0.642857	0.850164	24	-0.756157	0.890006			10	SD AP - NS FA	X10	-0.144286	0.757905	24	-0.190375	0.997484		10	SD AP - NS FA	X10	1.59857	3.59884	24	0.444191	0.97011		10	SD AP - NS FA	X10	0.466214	0.198309	24	2.35095	0.120885		10	SD AP - NS FA	X10
11	SD AP - SD FA	X10	-0.114286	0.255728	24	-0.446904	0.969589			11	SD AP - SD FA	X10	0.23	0.850164	24	0.270536	0.994061			11	SD AP - SD FA	X10	0.00285714	0.757905	24	0.00376979	1		11	SD AP - SD FA	X10	0.851429	3.59884	24	0.236584	0.995211		11	SD AP - SD FA	X10	0.660077	0.198309	24	3.32853	0.0144027		11	SD AP - SD FA	X10
12	NS FA - SD FA	X10	-0.114286	0.255728	24	-0.446904	0.969589			12	NS FA - SD FA	X10	0.872857	0.850164	24	1.02669	0.762491			12	NS FA - SD FA	X10	0.147143	0.757905	24	0.194144	0.997333		12	NS FA - SD FA	X10	-0.747143	3.59884	24	-0.207606	0.996746		12	NS FA - SD FA	X10	0.193862	0.198309	24	0.977576	0.78876		12	NS FA - SD FA	X10
13	NS AP - SD AP	X20	-0.102857	0.295539	24	-0.348033	0.985163			13	NS AP - SD AP	X20	2.02714	2.63444	24	0.769477	0.884822			13	NS AP - SD AP	X20	-0.114286	1.31729	24	-0.086758	0.999759		13	NS AP - SD AP	X20	1.06571	0.835066	24	1.2762	0.586298		13	NS AP - SD AP	X20	0.0557548	0.232364	24	0.239946	0.995832		13	NS AP - SD AP	X20
14	NS AP - NS FA	X20	-0.0642857	0.295539	24	-0.21752	0.996264			14	NS AP - NS FA	X20	-0.0228571	2.63444	24	-0.00867627	1			14	NS AP - NS FA	X20	-0.902857	1.31729	24	-0.685388	0.901646		14	NS AP - NS FA	X20	1.32	0.835066	24	1.58071	0.407949		14	NS AP - NS FA	X20	0.178216	0.232364	24	0.76697	0.885807		14	NS AP - NS FA	X20
15	NS AP - SD FA	X20	-0.45	0.295539	24	-1.52264	0.440191			15	NS AP - SD FA	X20	-0.36	2.63444	24	-0.136651	0.999219			15	NS AP - SD FA	X20	-1.5	1.31729	24	-1.1387	0.669832		15	NS AP - SD FA	X20	1.50857	0.835066	24	1.80653	0.294891		15	NS AP - SD FA	X20	0.520456	0.232364	24	2.23983	0.149427		15	NS AP - SD FA	X20
16	SD AP - NS FA	X20	0.0385714	0.295539	24	0.130512	0.999183			16	SD AP - NS FA	X20	-2.05	2.63444	24	-0.778153	0.881378			16	SD AP - NS FA	X20	-0.788571	1.31729	24	-0.59863	0.93148		16	SD AP - NS FA	X20	0.254286	0.835066	24	0.30451	0.989944		16	SD AP - NS FA	X20	0.122462	0.232364	24	0.527024	0.959092		16	SD AP - NS FA	X20
17	SD AP - SD FA	X20	-0.347143	0.295539	24	-1.17461	0.648165			17	SD AP - SD FA	X20	-2.38714	2.63444	24	-0.906128	0.82473			17	SD AP - SD FA	X20	-1.38571	1.31729	24	-1.05194	0.72114		17	SD AP - SD FA	X20	0.442857	0.835066	24	0.530326	0.950849		17	SD AP - SD FA	X20	0.464701	0.232364	24	1.99988	0.229396		17	SD AP - SD FA	X20
18	NS FA - SD FA	X20	-0.385714	0.295539	24	-1.30512	0.568686			18	NS FA - SD FA	X20	-0.337143	2.63444	24	-0.127975	0.999358			18	NS FA - SD FA	X20	-0.597143	1.31729	24	-0.453311	0.968338		18	NS FA - SD FA	X20	0.188571	0.835066	24	0.225816	0.995827		18	NS FA - SD FA	X20	0.342239	0.232364	24	1.47286	0.496027		18	NS FA - SD FA	X20
19	NS AP - SD AP	X30	0.472857	0.282487	24	1.67391	0.358749			19	NS AP - SD AP	X30	-4.6	3.44965	24	-1.33347	0.580843			19	NS AP - SD AP	X30	1.30286	1.06314	24	1.22548	0.61724		19	NS AP - SD AP	X30	-2.57571	4.24409	24	-0.606894	0.928889		19	NS AP - SD AP	X30	-1.1128	0.350874	24	-3.17151	0.0207675		19	NS AP - SD AP	X30
20	NS AP - NS FA	X30	0.555714	0.282487	24	1.96722	0.228086			20	NS AP - NS FA	X30	0.341429	3.44965	24	0.098975	0.999702			20	NS AP - NS FA	X30	0.341429	1.06314	24	0.32115	0.988255		20	NS AP - NS FA	X30	2.87714	4.24409	24	0.677917	0.904441		20	NS AP - NS FA	X30	0.00365182	0.350874	24	0.0104078	1		20	NS AP - NS FA	X30
21	NS AP - SD FA	X30	0.475714	0.282487	24	1.68402	0.353614			21	NS AP - SD FA	X30	-0.962857	3.44965	24	-0.279118	0.993489			21	NS AP - SD FA	X30	0.427143	1.06314	24	0.401773	0.977552		21	NS AP - SD FA	X30	4.49429	4.24409	24	1.05895	0.717065		21	NS AP - SD FA	X30	0.430304	0.350874	24	1.22638	0.646364		21	NS AP - SD FA	X30
22	SD AP - NS FA	X30	0.0828571	0.282487	24	0.293313	0.990988			22	SD AP - NS FA	X30	4.94143	3.44965	24	1.43245	0.520369			22	SD AP - NS FA	X30	-0.961429	1.06314	24	-0.904325	0.802663		22	SD AP - NS FA	X30	5.45286	4.24409	24	1.28481	0.581052		22	SD AP - NS FA	X30	1.11645	0.350874	24	3.18192	0.0202742		22	SD AP - NS FA	X30
23	SD AP - SD FA	X30	0.00285714	0.282487	24	0.0101142	1			23	SD AP - SD FA	X30	3.63714	3.44965	24	1.05435	0.747212			23	SD AP - SD FA	X30	-0.875714	1.06314	24	-0.823702	0.842692		23	SD AP - SD FA	X30	7.07	4.24409	24	1.66584	0.362871		23	SD AP - SD FA	X30	1.5431	0.350874	24	4.39788	0.00105302		23	SD AP - SD FA	X30
24	NS FA - SD FA	X30	-0.08	0.282487	24	-0.283199	0.991869			24	NS FA - SD FA	X30	-1.30429	3.44965	24	-0.378093	0.984188			24	NS FA - SD FA	X30	0.0857143	1.06314	24	0.0806234	0.999806		24	NS FA - SD FA	X30	1.61714	4.24409	24	0.381034	0.980723		24	NS FA - SD FA	X30	0.426652	0.350874	24	1.21597	0.652671		24	NS FA - SD FA	X30
25	NS AP - SD AP	X40	-0.0242857	0.249926	24	-0.0971717	0.999662			25	NS AP - SD AP	X40	-2.36	5.48577	24	-0.430204	0.977045			25	NS AP - SD AP	X40	-3.52857	1.9401	24	-1.81876	0.289393		25	NS AP - SD AP	X40	-0.734286	2.20414	24	-0.33314	0.986932		25	NS AP - SD AP	X40	-0.802334	0.356261	24	-2.2521	0.146027		25	NS AP - SD AP	X40
26	NS AP - NS FA	X40	0.141429	0.249926	24	0.565882	0.941223			26	NS AP - NS FA	X40	2.70714	5.48577	24	0.493484	0.966031			26	NS AP - NS FA	X40	-1.06286	1.9401	24	-0.547836	0.946233		26	NS AP - NS FA	X40	1.45286	2.20414	24	0.659151	0.911277		26	NS AP - NS FA	X40	0.384637	0.356261	24	1.07965	0.732962		26	NS AP - NS FA	X40
27	NS AP - SD FA	X40	-0.247143	0.249926	24	-0.988865	0.757067			27	NS AP - SD FA	X40	0.864286	5.48577	24	0.15755	0.998805			27	NS AP - SD FA	X40	0.667143	1.9401	24	0.34387	0.985672		27	NS AP - SD FA	X40	3.23	2.20414	24	1.46543	0.472978		27	NS AP - SD FA	X40	0.599615	0.356261	24	1.68308	0.376268		27	NS AP - SD FA	X40
28	SD AP - NS FA	X40	0.165714	0.249926	24	0.663054	0.909877			28	SD AP - NS FA	X40	5.06714	5.48577	24	0.923688	0.816155			28	SD AP - NS FA	X40	2.46571	1.9401	24	1.27092	0.58952		28	SD AP - NS FA	X40	2.18714	2.20414	24	0.992291	0.755153		28	SD AP - NS FA	X40	1.18697	0.356261	24	3.33175	0.014294		28	SD AP - NS FA	X40
29	SD AP - SD FA	X40	-0.222857	0.249926	24	-0.891693	0.809176			29	SD AP - SD FA	X40	3.22429	5.48577	24	0.587754	0.944501			29	SD AP - SD FA	X40	4.19571	1.9401	24	2.16263	0.162578		29	SD AP - SD FA	X40	3.96429	2.20414	24	1.79857	0.298507		29	SD AP - SD FA	X40	1.40195	0.356261	24	3.93518	0.00332729		29	SD AP - SD FA	X40
30	NS FA - SD FA	X40	-0.388571	0.249926	24	-1.55475	0.422227			30	NS FA - SD FA	X40	-1.84286	5.48577	24	-0.335934	0.988791			30	NS FA - SD FA	X40	1.73	1.9401	24	0.891706	0.809169		30	NS FA - SD FA	X40	1.77714	2.20414	24	0.806277	0.850833		30	NS FA - SD FA	X40	0.214978	0.356261	24	0.603427	0.940303		30	NS FA - SD FA	X40
31	NS AP - SD AP	X50	0.172857	0.235374	24	0.734393	0.882289			31	NS AP - SD AP	X50	-10.0271	7.33159	24	-1.36766	0.559867			31	NS AP - SD AP	X50	-2.24286	3.36514	24	-0.666497	0.908633		31	NS AP - SD AP	X50	-2.87143	2.63498	24	-1.08973	0.699011		31	NS AP - SD AP	X50	-1.3397	0.282716	24	-4.73867	0.000448042		31	NS AP - SD AP	X50
32	NS AP - NS FA	X50	-0.137143	0.235374	24	-0.582659	0.936337			32	NS AP - NS FA	X50	-6.40714	7.33159	24	-0.873909	0.839983			32	NS AP - NS FA	X50	-4.28143	3.36514	24	-1.27229	0.588686		32	NS AP - NS FA	X50	-0.934286	2.63498	24	-0.35457	0.984341		32	NS AP - NS FA	X50	0.0423017	0.282716	24	0.149626	0.998976		32	NS AP - NS FA	X50
33	NS AP - SD FA	X50	-0.188571	0.235374	24	-0.801156	0.853188			33	NS AP - SD FA	X50	-1.45143	7.33159	24	-0.197969	0.997643			33	NS AP - SD FA	X50	1.7	3.36514	24	0.505179	0.957061		33	NS AP - SD FA	X50	-2.01571	2.63498	24	-0.764981	0.869334		33	NS AP - SD FA	X50	0.403976	0.282716	24	1.42891	0.522511		33	NS AP - SD FA	X50
34	SD AP - NS FA	X50	-0.31	0.235374	24	-1.31705	0.561436			34	SD AP - NS FA	X50	3.62	7.33159	24	0.493754	0.965979			34	SD AP - NS FA	X50	-2.03857	3.36514	24	-0.605791	0.929238		34	SD AP - NS FA	X50	1.93714	2.63498	24	0.735163	0.881971		34	SD AP - NS FA	X50	1.382	0.282716	24	4.8883	0.000307763		34	SD AP - NS FA	X50
35	SD AP - SD FA	X50	-0.361429	0.235374	24	-1.53555	0.43293			35	SD AP - SD FA	X50	8.57571	7.33159	24	1.16969	0.680468			35	SD AP - SD FA	X50	3.94286	3.36514	24	1.17168	0.649941		35	SD AP - SD FA	X50	0.855714	2.63498	24	0.324751	0.987867		35	SD AP - SD FA	X50	1.74368	0.282716	24	6.16758	1.29e-05		35	SD AP - SD FA	X50
36	NS FA - SD FA	X50	-0.0514286	0.235374	24	-0.218497	0.996214			36	NS FA - SD FA	X50	4.95571	7.33159	24	0.67594	0.918543			36	NS FA - SD FA	X50	5.98143	3.36514	24	1.77747	0.308227		36	NS FA - SD FA	X50	-1.08143	2.63498	24	-0.410412	0.976142		36	NS FA - SD FA	X50	0.361675	0.282716	24	1.27929	0.614091		36	NS FA - SD FA	X50
37	NS AP - SD AP	X60	0.965714	0.394366	24	2.44878	0.0946036			37	NS AP - SD AP	X60	-4.20714	4.70091	24	-0.894964	0.830087			37	NS AP - SD AP	X60	1.03286	1.14271	24	0.90387	0.802899		37	NS AP - SD AP	X60	-1.86714	2.05308	24	-0.909435	0.800004		37	NS AP - SD AP	X60	-0.773704	0.348673	24	-2.21899	0.155344		37	NS AP - SD AP	X60
38	NS AP - NS FA	X60	0.967143	0.394366	24	2.4524	0.0939279			38	NS AP - NS FA	X60	1.07286	4.70091	24	0.228223	0.996406			38	NS AP - NS FA	X60	1.49714	1.14271	24	1.31017	0.565615		38	NS AP - NS FA	X60	-0.132857	2.05308	24	-0.0647111	0.9999		38	NS AP - NS FA	X60	-0.137539	0.348673	24	-0.394465	0.982123		38	NS AP - NS FA	X60
39	NS AP - SD FA	X60	0.851429	0.394366	24	2.15898	0.163647			39	NS AP - SD FA	X60	-6.93429	4.70091	24	-1.4751	0.494687			39	NS AP - SD FA	X60	0.682857	1.14271	24	0.597579	0.931806		39	NS AP - SD FA	X60	-2.66286	2.05308	24	-1.29701	0.573624		39	NS AP - SD FA	X60	0.261818	0.348673	24	0.750898	0.892018		39	NS AP - SD FA	X60
40	SD AP - NS FA	X60	0.00142857	0.394366	24	0.00362246	1			40	SD AP - NS FA	X60	5.28	4.70091	24	1.12319	0.707891			40	SD AP - NS FA	X60	0.464286	1.14271	24	0.406304	0.976819		40	SD AP - NS FA	X60	1.73429	2.05308	24	0.844724	0.83262		40	SD AP - NS FA	X60	0.636164	0.348673	24	1.82453	0.304984		40	SD AP - NS FA	X60
41	SD AP - SD FA	X60	-0.114286	0.394366	24	-0.289796	0.991301			41	SD AP - SD FA	X60	-2.72714	4.70091	24	-0.580131	0.946478			41	SD AP - SD FA	X60	-0.35	1.14271	24	-0.306291	0.989771		41	SD AP - SD FA	X60	-0.795714	2.05308	24	-0.387571	0.979756		41	SD AP - SD FA	X60	1.03552	0.348673	24	2.96989	0.0328585		41	SD AP - SD FA	X60
42	NS FA - SD FA	X60	-0.115714	0.394366	24	-0.293419	0.990978			42	NS FA - SD FA	X60	-8.00714	4.70091	24	-1.70332	0.365545			42	NS FA - SD FA	X60	-0.814286	1.14271	24	-0.712594	0.891116		42	NS FA - SD FA	X60	-2.53	2.05308	24	-1.23229	0.613082		42	NS FA - SD FA	X60	0.399357	0.348673	24	1.14536	0.694889		42	NS FA - SD FA	X60
LF/HF_NSAP	contrast	estimate	SE	df	t.ratio	p.value		LF/HF_NSFA	contrast	estimate	SE	df	t.ratio	p.value		LF/HF_SDAP	contrast	estimate	SE	df	t.ratio	p.value		LF/HF_SDFA	contrast	estimate	SE	df	t.ratio	p.value
1	time10 - time0	0.465714	0.365566	42	1.27395	0.209684		1	time10 - time0	0.0828571	0.242665	42	0.341446	0.73447		1	time10 - time0	-0.462857	0.282672	42	-1.63744	0.109011		1	time10 - time0	-0.181429	0.296578	42	-0.611739	0.544008
2	time20 - time10	-0.607143	0.365566	42	-1.66083	0.104196		2	time20 - time10	0.228571	0.242665	42	0.94192	0.35162		2	time20 - time10	0.267143	0.282672	42	0.945063	0.350032		2	time20 - time10	0.5	0.296578	42	1.68589	0.0992326
3	time30 - time20	0.668571	0.365566	42	1.82887	0.0745262		3	time30 - time20	0.0814286	0.242665	42	0.335559	0.738874		3	time30 - time20	-0.0785714	0.282672	42	-0.27796	0.782407		3	time30 - time20	-0.34	0.296578	42	-1.14641	0.258116
4	time40 - time30	-0.428571	0.365566	42	-1.17235	0.247663		4	time40 - time30	-0.265714	0.242665	42	-1.09498	0.279764		4	time40 - time30	0.148571	0.282672	42	0.525597	0.601933		4	time40 - time30	0.218571	0.296578	42	0.736977	0.465234
5	time50 - time40	-0.0928571	0.365566	42	-0.254009	0.800728		5	time50 - time40	0.375714	0.242665	42	1.54828	0.129058		5	time50 - time40	-0.214286	0.282672	42	-0.758072	0.452641		5	time50 - time40	-0.0471429	0.296578	42	-0.158956	0.874466
6	time60 - time50	0.901429	0.365566	42	2.46584	0.0178362		6	time60 - time50	0.108571	0.242665	42	0.447412	0.656877		6	time60 - time50	0.305714	0.282672	42	1.08152	0.285638		6	time60 - time50	0.0571429	0.296578	42	0.192674	0.848143
HF_NSAP	contrast	estimate	SE	df	t.ratio	p.value		HF_NSFA	contrast	estimate	SE	df	t.ratio	p.value		HF_SDAP	contrast	estimate	SE	df	t.ratio	p.value		HF_SDFA	contrast	estimate	SE	df	t.ratio	p.value
1	time10 - time0	-0.225714	1.98959	42	-0.113447	0.910216		1	time10 - time0	-3.33857	4.64633	42	-0.718539	0.476404		1	time10 - time0	-1.24714	4.92407	42	-0.253275	0.801292		1	time10 - time0	-3.01571	2.76543	42	-1.0905	0.281708
2	time20 - time10	3.24143	1.98959	42	1.62919	0.110751		2	time20 - time10	1.5	4.64633	42	0.322835	0.748422		2	time20 - time10	0.0928571	4.92407	42	0.0188578	0.985044		2	time20 - time10	2.71	2.76543	42	0.979955	0.332719
3	time30 - time20	-3.11571	1.98959	42	-1.56601	0.124852		3	time30 - time20	0.485714	4.64633	42	0.104537	0.917241		3	time30 - time20	6.10714	4.92407	42	1.24026	0.221763		3	time30 - time20	-0.218571	2.76543	42	-0.079037	0.937379
4	time40 - time30	-0.0571429	1.98959	42	-0.0287209	0.977223		4	time40 - time30	-0.811429	4.64633	42	-0.174638	0.862203		4	time40 - time30	-0.585714	4.92407	42	-0.118949	0.905883		4	time40 - time30	-3.11857	2.76543	42	-1.1277	0.265849
5	time50 - time40	1.94	1.98959	42	0.975073	0.335107		5	time50 - time40	6.66286	4.64633	42	1.434	0.158975		5	time50 - time40	6.56714	4.92407	42	1.33368	0.189496		5	time50 - time40	0.07	2.76543	42	0.0253125	0.979926
6	time60 - time50	-0.877143	1.98959	42	-0.440865	0.661572		6	time60 - time50	-5.27286	4.64633	42	-1.13484	0.262877		6	time60 - time50	-12.7071	4.92407	42	-2.58062	0.0134474		6	time60 - time50	3.07143	2.76543	42	1.11065	0.273037
LF_NSAP	contrast	estimate	SE	df	t.ratio	p.value		LF_NSFA	contrast	estimate	SE	df	t.ratio	p.value		LF_SDAP	contrast	estimate	SE	df	t.ratio	p.value		LF_SDFA	contrast	estimate	SE	df	t.ratio	p.value
1	time10 - time0	0.872857	1.05528	42	0.827133	0.412837		1	time10 - time0	-1.03857	2.58327	42	-0.402037	0.689695		1	time10 - time0	-0.361429	1.81736	42	-0.198876	0.84332		1	time10 - time0	-0.32	1.22347	42	-0.261551	0.794946
2	time20 - time10	-0.97	1.05528	42	-0.919187	0.363247		2	time20 - time10	1.08571	2.58327	42	0.420286	0.676419		2	time20 - time10	0.441429	1.81736	42	0.242896	0.809269		2	time20 - time10	1.83	1.22347	42	1.49575	0.142196
3	time30 - time20	1.05714	1.05528	42	1.00176	0.322194		3	time30 - time20	-1.13857	2.58327	42	-0.440748	0.661656		3	time30 - time20	1.25286	1.81736	42	0.689384	0.494373		3	time30 - time20	-0.844286	1.22347	42	-0.690076	0.493942
4	time40 - time30	-0.917143	1.05528	42	-0.869099	0.389733		4	time40 - time30	1.24	2.58327	42	0.480011	0.63371		4	time40 - time30	3.04857	1.81736	42	1.67747	0.100878		4	time40 - time30	-0.221429	1.22347	42	-0.180984	0.85725
5	time50 - time40	1.08429	1.05528	42	1.02749	0.310073		5	time50 - time40	4.51429	2.58327	42	1.74751	0.0878581		5	time50 - time40	-1.09429	1.81736	42	-0.60213	0.550325		5	time50 - time40	-0.841429	1.22347	42	-0.68774	0.495397
6	time60 - time50	0.184286	1.05528	42	0.174632	0.862208		6	time60 - time50	-5.73	2.58327	42	-2.21812	0.0320089		6	time60 - time50	-2.94857	1.81736	42	-1.62245	0.112191		6	time60 - time50	2.76	1.22347	42	2.25588	0.0293454
pNN50_NSAP	contrast	estimate	SE	df	t.ratio	p.value		pNN50_NSFA	contrast	estimate	SE	df	t.ratio	p.value		pNN50_SDAP	contrast	estimate	SE	df	t.ratio	p.value		pNN50_SDFA	contrast	estimate	SE	df	t.ratio	p.value
1	time10 - time0	-1.75857	2.55319	42	-0.688774	0.494753		1	time10 - time0	0.548571	2.86727	42	0.191322	0.849195		1	time10 - time0	-3.02286	4.03997	42	-0.748238	0.458486		1	time10 - time0	2.56571	2.81311	42	0.912058	0.366944
2	time20 - time10	-0.287143	2.55319	42	-0.112464	0.910991		2	time20 - time10	-3.18429	2.86727	42	-1.11056	0.273074		2	time20 - time10	-4.52857	4.03997	42	-1.12094	0.268681		2	time20 - time10	-4.12	2.81311	42	-1.46457	0.150483
3	time30 - time20	3.63429	2.55319	42	1.42343	0.161998		3	time30 - time20	2.07714	2.86727	42	0.724432	0.472817		3	time30 - time20	7.27571	4.03997	42	1.80093	0.0788965		3	time30 - time20	0.648571	2.81311	42	0.230554	0.818781
4	time40 - time30	-1.87429	2.55319	42	-0.734096	0.466969		4	time40 - time30	2.29857	2.86727	42	0.801658	0.427263		4	time40 - time30	-3.32	4.03997	42	-0.821789	0.415838		4	time40 - time30	-0.214286	2.81311	42	-0.0761741	0.939642
5	time50 - time40	-2.39857	2.55319	42	-0.939441	0.352876		5	time50 - time40	-2.76	2.86727	42	-0.962588	0.341264		5	time50 - time40	-0.657143	4.03997	42	-0.16266	0.871566		5	time50 - time40	2.45143	2.81311	42	0.871431	0.388473
6	time60 - time50	-0.0257143	2.55319	42	-0.0100714	0.992012		6	time60 - time50	-0.827143	2.86727	42	-0.288477	0.7744		6	time60 - time50	-1.03	4.03997	42	-0.254953	0.800004		6	time60 - time50	0.621429	2.81311	42	0.220905	0.826237
RMSSD_NSAP	contrast	estimate	SE	df	t.ratio	p.value		RMSSD_NSFA	contrast	estimate	SE	df	t.ratio	p.value		RMSSD_SDAP	contrast	estimate	SE	df	t.ratio	p.value		RMSSD_SDFA	contrast	estimate	SE	df	t.ratio	p.value
1	time10 - time0	-0.204968	0.252002	42	-0.813358	0.4206		1	time10 - time0	0.110442	0.243062	42	0.454379	0.651896		1	time10 - time0	-0.0393606	0.453979	42	-0.0867014	0.931321		1	time10 - time0	0.136756	0.193506	42	0.706727	0.483639
2	time20 - time10	0.254919	0.252002	42	1.01158	0.317532		2	time20 - time10	-0.00858826	0.243062	42	-0.0353337	0.971981		2	time20 - time10	-0.352341	0.453979	42	-0.776118	0.442028		2	time20 - time10	-0.156965	0.193506	42	-0.811166	0.421843
3	time30 - time20	-0.116201	0.252002	42	-0.461113	0.647097		3	time30 - time20	0.0583633	0.243062	42	0.240117	0.811408		3	time30 - time20	1.05235	0.453979	42	2.31807	0.0253878		3	time30 - time20	-0.0260492	0.193506	42	-0.134617	0.893558
4	time40 - time30	0.190312	0.252002	42	0.7552	0.454344		4	time40 - time30	-0.114123	0.243062	42	-0.469523	0.641124		4	time40 - time30	-0.085513	0.453979	42	-0.188363	0.851499		4	time40 - time30	0.0556416	0.193506	42	0.287545	0.775109
5	time50 - time40	-0.171042	0.252002	42	-0.678731	0.501031		5	time50 - time40	0.0947434	0.243062	42	0.389791	0.69866		5	time50 - time40	0.331682	0.453979	42	0.730611	0.469073		5	time50 - time40	-0.0100443	0.193506	42	-0.0519072	0.958849
6	time60 - time50	0.0213081	0.252002	42	0.0845552	0.933017		6	time60 - time50	0.201149	0.243062	42	0.827564	0.412595		6	time60 - time50	-0.544687	0.453979	42	-1.19981	0.236939		6	time60 - time50	0.163467	0.193506	42	0.844763	0.403029
SDNN_NSAP	contrast	estimate	SE	df	t.ratio	p.value		SDNN_NSFA	contrast	estimate	SE	df	t.ratio	p.value		SDNN_SDAP	contrast	estimate	SE	df	t.ratio	p.value		SDNN_SDFA	contrast	estimate	SE	df	t.ratio	p.value
1	time10 - time0	0.573875	0.616375	42	0.931047	0.35715		1	time10 - time0	-0.00883725	0.453827	42	-0.0194727	0.984556		1	time10 - time0	0.645787	0.574102	42	1.12486	0.267034		1	time10 - time0	0.447491	0.27984	42	1.5991	0.117296
2	time20 - time10	0.428771	0.616375	42	0.695633	0.49049		2	time20 - time10	0.0816044	0.453827	42	0.179814	0.858163		2	time20 - time10	-1.29831	0.574102	42	-2.26146	0.0289692		2	time20 - time10	-0.423464	0.27984	42	-1.51324	0.137708
3	time30 - time20	-0.628622	0.616375	42	-1.01987	0.313629		3	time30 - time20	-0.062247	0.453827	42	-0.13716	0.89156		3	time30 - time20	1.46713	0.574102	42	2.55552	0.0143126		3	time30 - time20	0.334456	0.27984	42	1.19517	0.238726
4	time40 - time30	0.280196	0.616375	42	0.454586	0.651748		4	time40 - time30	-0.185313	0.453827	42	-0.408334	0.685103		4	time40 - time30	0.416686	0.574102	42	0.725805	0.471984		4	time40 - time30	-0.175877	0.27984	42	-0.628494	0.533084
5	time50 - time40	-0.169375	0.616375	42	-0.274792	0.784823		5	time50 - time40	0.455475	0.453827	42	1.00363	0.321303		5	time50 - time40	-0.110704	0.574102	42	-0.192829	0.848022		5	time50 - time40	0.0211552	0.27984	42	0.0755975	0.940098
6	time60 - time50	-0.230379	0.616375	42	-0.373763	0.71046		6	time60 - time50	0.0123293	0.453827	42	0.0271674	0.978455		6	time60 - time50	-0.805551	0.574102	42	-1.40315	0.167922		6	time60 - time50	0.604214	0.27984	42	2.15915	0.0365983
[truncated: 5 more columns]

## Sheet: Fig 4
Heart rate										Dia BP									MAP
Two-way RM ANOVA	Matching: Stacked									Two-way RM ANOVA	Matching: Stacked								Two-way RM ANOVA	Matching: Stacked
Alpha	0.05									Alpha	0.05								Alpha	0.05
Source of Variation	% of total variation	P value	P value summary	Significant?						Source of Variation	% of total variation	P value	P value summary	Significant?					Source of Variation	% of total variation	P value	P value summary	Significant?
Interaction	12.72	<0.0001	****	Yes						Interaction	14.27	<0.0001	****	Yes					Interaction	12.73	<0.0001	****	Yes
Time	7.73	<0.0001	****	Yes						Time	10.27	<0.0001	****	Yes					Time	9.574	<0.0001	****	Yes
Column Factor	7.784	0.0486	*	Yes						Column Factor	1.886	0.4403	ns	No					Column Factor	1.533	0.6509	ns	No
Subjects (matching)	20.5	<0.0001	****	Yes						Subjects (matching)	15.49	<0.0001	****	Yes					Subjects (matching)	21.23	<0.0001	****	Yes
ANOVA table	SS	DF	MS	F (DFn, DFd)	P value					ANOVA table	SS	DF	MS	F (DFn, DFd)	P value				ANOVA table	SS	DF	MS	F (DFn, DFd)	P value
Interaction	118058	90	1312	F (90, 720) = 1.985	P<0.0001					Interaction	5780	90	64.22	F (90, 690) = 1.884	P<0.0001				Interaction	7016	90	77.95	F (90, 690) = 1.778	P<0.0001
Time	71748	30	2392	F (30, 720) = 3.619	P<0.0001					Time	4160	30	138.7	F (30, 690) = 4.068	P<0.0001				Time	5277	30	175.9	F (30, 690) = 4.012	P<0.0001
Column Factor	72247	3	24082	F (3, 24) = 3.037	P=0.0486					Column Factor	763.9	3	254.6	F (3, 23) = 0.9338	P=0.4403				Column Factor	844.9	3	281.6	F (3, 23) = 0.5535	P=0.6509
Subjects (matching)	190316	24	7930	F (24, 720) = 12	P<0.0001					Subjects (matching)	6272	23	272.7	F (23, 690) = 8	P<0.0001				Subjects (matching)	11702	23	508.8	F (23, 690) = 11.61	P<0.0001
Residual	475783	720	660.8							Residual	23519	690	34.09						Residual	30250	690	43.84
Sys BP										Activity
Two-way RM ANOVA	Matching: Stacked									Two-way RM ANOVA	Matching: Stacked
Alpha	0.05									Alpha	0.05
Source of Variation	% of total variation	P value	P value summary	Significant?						Source of Variation	% of total variation	P value	P value summary	Significant?
Interaction	10.35	0.0003	***	Yes						Interaction	20.96	<0.0001	****	Yes
Time	8.153	<0.0001	****	Yes						Time	15.54	<0.0001	****	Yes
Column Factor	2.127	0.6743	ns	No						Column Factor	6.589	0.0019	**	Yes
Subjects (matching)	31.5	<0.0001	****	Yes						Subjects (matching)	7.858	<0.0001	****	Yes
ANOVA table	SS	DF	MS	F (DFn, DFd)	P value					ANOVA table	SS	DF	MS	F (DFn, DFd)	P value
Interaction	8026	90	89.18	F (90, 690) = 1.66	P=0.0003					Interaction	1763	87	20.26	F (87, 696) = 3.418	P<0.0001
Time	6323	30	210.8	F (30, 690) = 3.924	P<0.0001					Time	1307	29	45.06	F (29, 696) = 7.602	P<0.0001
Column Factor	1649	3	549.8	F (3, 23) = 0.5176	P=0.6743					Column Factor	554.1	3	184.7	F (3, 24) = 6.707	P=0.0019
Subjects (matching)	24431	23	1062	F (23, 690) = 19.77	P<0.0001					Subjects (matching)	660.9	24	27.54	F (24, 696) = 4.645	P<0.0001
Residual	37066	690	53.72							Residual	4126	696	5.928

## Sheet: Fig 5
Table Analyzed	Heart Rate -two way							Table Analyzed	ESV_Column			Table Analyzed	EDV_Column			Table Analyzed	SV -two way
Two-way RM ANOVA	Matching: Stacked							Kruskal-Wallis test				Kruskal-Wallis test				Two-way RM ANOVA	Matching: Stacked
Alpha	0.05							P value	0.5576			P value	0.2211			Alpha	0.05
								Exact or approximate P value?	Approximate			Exact or approximate P value?	Approximate
Source of Variation	% of total variation	P value	P value summary	Significant?				P value summary	ns			P value summary	ns			Source of Variation	% of total variation	P value	P value summary	Significant?
Interaction	0.2907	0.9088	ns	No				Do the medians vary signif. (P < 0.05)?	No			Do the medians vary signif. (P < 0.05)?	No			Interaction	0.996	0.6268	ns	No
Time	5.654	0.003	**	Yes				Number of groups	8			Number of groups	8			Time	22.64	<0.0001	****	Yes
Column Factor	22.19	0.0245	*	Yes				Kruskal-Wallis statistic	5.848			Kruskal-Wallis statistic	9.463			Column Factor	1.464	0.874	ns	No
Subjects (matching)	56.82	0.0004	***	Yes												Subjects (matching)	59.14	0.0004	***	Yes
								Data summary				Data summary
ANOVA table	SS	DF	MS	F (DFn, DFd)	P value			Number of treatments (columns)	8			Number of treatments (columns)	8			ANOVA table	SS	DF	MS	F (DFn, DFd)	P value
Interaction	93.92	3	31.31	F (3, 28) = 0.1804	P=0.9088			Number of values (total)	64			Number of values (total)	64			Interaction	828	3	276	F (3, 28) = 0.5898	P=0.6268
Time	1827	1	1827	F (1, 28) = 10.52	P=0.0030											Time	18821	1	18821	F (1, 28) = 40.22	P<0.0001
Column Factor	7170	3	2390	F (3, 28) = 3.645	P=0.0245											Column Factor	1217	3	405.7	F (3, 28) = 0.2311	P=0.8740
Subjects (matching)	18360	28	655.7	F (28, 28) = 3.778	P=0.0004											Subjects (matching)	49164	28	1756	F (28, 28) = 3.752	P=0.0004
Residual	4860	28	173.6													Residual	13104	28	468
Table Analyzed	CO -two way							Table Analyzed	EF_Column			Table Analyzed	FS_Column			Table Analyzed	LVAWs_Column			Table Analyzed	LVAWd_Column
Two-way RM ANOVA	Matching: Stacked							Kruskal-Wallis test				Kruskal-Wallis test				Kruskal-Wallis test				Kruskal-Wallis test
Alpha	0.05							P value	0.175			P value	0.1375			P value	0.005			P value	0.0122
								Exact or approximate P value?	Approximate			Exact or approximate P value?	Approximate			Exact or approximate P value?	Approximate			Exact or approximate P value?	Approximate
Source of Variation	% of total variation	P value	P value summary	Significant?				P value summary	ns			P value summary	ns			P value summary	**			P value summary	*
Interaction	0.7809	0.7208	ns	No				Do the medians vary signif. (P < 0.05)?	No			Do the medians vary signif. (P < 0.05)?	No			Do the medians vary signif. (P < 0.05)?	Yes			Do the medians vary signif. (P < 0.05)?	Yes
Time	12.68	<0.0001	****	Yes				Number of groups	8			Number of groups	8			Number of groups	8			Number of groups	8
Column Factor	2.948	0.7479	ns	No				Kruskal-Wallis statistic	10.25			Kruskal-Wallis statistic	11.03			Kruskal-Wallis statistic	20.28			Kruskal-Wallis statistic	17.95
Subjects (matching)	67.31	0.0002	***	Yes
								Data summary				Data summary				Data summary				Data summary
ANOVA table	SS	DF	MS	F (DFn, DFd)	P value			Number of treatments (columns)	8			Number of treatments (columns)	8			Number of treatments (columns)	8			Number of treatments (columns)	8
Interaction	84.3	3	28.1	F (3, 28) = 0.4477	P=0.7208			Number of values (total)	64			Number of values (total)	64			Number of values (total)	64			Number of values (total)	64
Time	1369	1	1369	F (1, 28) = 21.82	P<0.0001
Column Factor	318.3	3	106.1	F (3, 28) = 0.4088	P=0.7479
Subjects (matching)	7267	28	259.5	F (28, 28) = 4.135	P=0.0002
Residual	1757	28	62.76

## Sheet: Supp Table 1
Table Analyzed	Whole blood HB - One exposure							Table Analyzed	Whole blood PLT - One exposure							Table Analyzed	Whole blood PCT% - One exposure							Table Analyzed	Serum LDL Chol - One exposure
Kruskal-Wallis test								Kruskal-Wallis test								Kruskal-Wallis test								Kruskal-Wallis test
P value	0.0341							P value	0.045							P value	0.0961							P value	0.0301
Exact or approximate P value?	Approximate							Exact or approximate P value?	Approximate							Exact or approximate P value?	Approximate							Exact or approximate P value?	Approximate
P value summary	*							P value summary	*							P value summary	ns							P value summary	*
Do the medians vary signif. (P < 0.05)?	Yes							Do the medians vary signif. (P < 0.05)?	Yes							Do the medians vary signif. (P < 0.05)?	No							Do the medians vary signif. (P < 0.05)?	Yes
Number of groups	4							Number of groups	4							Number of groups	4							Number of groups	4
Kruskal-Wallis statistic	8.663							Kruskal-Wallis statistic	8.048							Kruskal-Wallis statistic	6.343							Kruskal-Wallis statistic	8.943
Data summary								Data summary								Data summary								Data summary
Number of treatments (columns)	4							Number of treatments (columns)	4							Number of treatments (columns)	4							Number of treatments (columns)	4
Number of values (total)	32							Number of values (total)	32							Number of values (total)	32							Number of values (total)	32
Alpha	0.05							Dunn's multiple comparisons test	Mean rank diff.	Significant?	Summary	Adjusted P Value				Alpha	0.05							Alpha	0.05
Dunn's multiple comparisons test	Mean rank diff.	Significant?	Summary	Adjusted P Value				NSFA vs. NSAP	5.75	No	ns	>0.9999	A-B			Dunn's multiple comparisons test	Mean rank diff.	Significant?	Summary	Adjusted P Value				Dunn's multiple comparisons test	Mean rank diff.	Significant?	Summary	Adjusted P Value
								NSFA vs. SDFA	8.875	No	ns	0.2924	A-C
NSFA vs. NSAP	-12.63	Yes	*	0.0349	A-B			NSAP vs. SDAP	-8.875	No	ns	0.2924	B-D			NSFA vs. NSAP	-0.3125	No	ns	>0.9999	A-B			NSFA vs. NSAP	-8.75	No	ns	0.2484	A-B
NSFA vs. SDFA	-2.188	No	ns	>0.9999	A-C			SDFA vs. SDAP	-12	No	ns	0.0526	C-D			NSFA vs. SDFA	3.938	No	ns	>0.9999	A-C			NSFA vs. SDFA	-12	Yes	*	0.0421	A-C
NSAP vs. SDAP	5.438	No	ns	>0.9999	B-D			NSFA vs. SDAP	-3.125	No	ns	>0.9999	A-D			NSAP vs. SDAP	-7.313	No	ns	0.4757	B-D			NSAP vs. SDAP	-3.5	No	ns	>0.9999	B-D
SDFA vs. SDAP	-5	No	ns	>0.9999	C-D											SDFA vs. SDAP	-11.56	No	ns	0.0547	C-D			SDFA vs. SDAP	-0.25	No	ns	>0.9999	C-D
NSFA vs. SDAP	-7.188	No	ns	0.6226	A-D
								Test details	Mean rank 1	Mean rank 2	Mean rank diff.	n1	n2
																Test details	Mean rank 1	Mean rank 2	Mean rank diff.	n1	n2			Test details	Mean rank 1	Mean rank 2	Mean rank diff.	n1	n2
Test details	Mean rank 1	Mean rank 2	Mean rank diff.	n1	n2			NSFA vs. NSAP	19.38	13.63	5.75	8	8
								NSFA vs. SDFA	19.38	10.5	8.875	8	8			NSFA vs. NSAP	15.5	15.81	-0.3125	8	8			NSFA vs. NSAP	8.25	17	-8.75	8	8
NSFA vs. NSAP	11	23.63	-12.63	8	8			NSAP vs. SDAP	13.63	22.5	-8.875	8	8			NSFA vs. SDFA	15.5	11.56	3.938	8	8			NSFA vs. SDFA	8.25	20.25	-12	8	8
NSFA vs. SDFA	11	13.19	-2.188	8	8			SDFA vs. SDAP	10.5	22.5	-12	8	8			NSAP vs. SDAP	15.81	23.13	-7.313	8	8			NSAP vs. SDAP	17	20.5	-3.5	8	8
NSAP vs. SDAP	23.63	18.19	5.438	8	8			NSFA vs. SDAP	19.38	22.5	-3.125	8	8			SDFA vs. SDAP	11.56	23.13	-11.56	8	8			SDFA vs. SDAP	20.25	20.5	-0.25	8	8
SDFA vs. SDAP	13.19	18.19	-5	8	8
NSFA vs. SDAP	11	18.19	-7.188	8	8

## Sheet: Supp Table 2
Table Analyzed	BAL Macrophages - Eight exposures
Kruskal-Wallis test
P value	0.0082
Exact or approximate P value?	Approximate
P value summary	**
Do the medians vary signif. (P < 0.05)?	Yes
Number of groups	4
Kruskal-Wallis statistic	11.77
Data summary
Number of treatments (columns)	4
Number of values (total)	32
Alpha	0.05
Dunn's multiple comparisons test	Mean rank diff.	Significant?	Summary	Adjusted P Value
NSFA vs. NSAP	6.5	No	ns	0.829	A-B
NSFA vs. SDFA	4	No	ns	>0.9999	A-C
NSAP vs. SDAP	9	No	ns	0.275	B-D
SDFA vs. SDAP	11.5	No	ns	0.0711	C-D
NSFA vs. SDAP	15.5	Yes	**	0.0048	A-D
Test details	Mean rank 1	Mean rank 2	Mean rank diff.	n1	n2
NSFA vs. NSAP	23	16.5	6.5	8	8
NSFA vs. SDFA	23	19	4	8	8
NSAP vs. SDAP	16.5	7.5	9	8	8
SDFA vs. SDAP	19	7.5	11.5	8	8
NSFA vs. SDAP	23	7.5	15.5	8	8

## Sheet: Fig S1
Sys BP				HR				Activity			Diastolic			MAP
Column B	Sleep Disruption			Column B	Sleep Disruption			Column B	Sleep Disruption		Column B	Sleep Disruption		Column B	Sleep Disruption
vs.	vs.			vs.	vs.			vs.	vs.		vs.	vs.		vs.	vs.
Column A	Normal Sleep			Column A	Normal Sleep			Column A	Normal Sleep		Column A	Normal Sleep		Column A	Normal Sleep
Paired t test				Paired t test				Paired t test			Paired t test			Paired t test
P value	<0.0001			P value	<0.0001			P value	0.0003		P value	0.0005		P value	<0.0001
P value summary	****			P value summary	****			P value summary	***		P value summary	***		P value summary	****
Significantly different (P < 0.05)?	Yes			Significantly different (P < 0.05)?	Yes			Significantly different (P < 0.05)?	Yes		Significantly different (P < 0.05)?	Yes		Significantly different (P < 0.05)?	Yes
One- or two-tailed P value?	Two-tailed			One- or two-tailed P value?	Two-tailed			One- or two-tailed P value?	Two-tailed		One- or two-tailed P value?	Two-tailed		One- or two-tailed P value?	Two-tailed
t, df	t=9.35 df=7			t, df	t=8.706 df=7			t, df	t=6.455 df=7		t, df	t=6.153 df=7		t, df	t=9.955 df=7
Number of pairs	8			Number of pairs	8			Number of pairs	8		Number of pairs	8		Number of pairs	8
How big is the difference?				How big is the difference?				How big is the difference?			How big is the difference?			How big is the difference?
Mean of differences	6.467			Mean of differences	27.98			Mean of differences	6.865		Mean of differences	4.322		Mean of differences	5.473
SD of differences	1.956			SD of differences	9.091			SD of differences	3.008		SD of differences	1.987		SD of differences	1.555
SEM of differences	0.6916			SEM of differences	3.214			SEM of differences	1.064		SEM of differences	0.7024		SEM of differences	0.5498
95% confidence interval	4.832 to 8.103			95% confidence interval	20.38 to 35.58			95% confidence interval	4.35 to 9.379		95% confidence interval	2.661 to 5.983		95% confidence interval	4.173 to 6.773
R squared (partial eta squared)	0.9259			R squared (partial eta squared)	0.9154			R squared (partial eta squared)	0.8561		R squared (partial eta squared)	0.844		R squared (partial eta squared)	0.934
How effective was the pairing?				How effective was the pairing?				How effective was the pairing?			How effective was the pairing?			How effective was the pairing?
Correlation coefficient (r)	0.9766			Correlation coefficient (r)	0.818			Correlation coefficient (r)	0.3578		Correlation coefficient (r)	0.8527		Correlation coefficient (r)	0.963
P value (one tailed)	<0.0001			P value (one tailed)	0.0065			P value (one tailed)	0.1921		P value (one tailed)	0.0036		P value (one tailed)	<0.0001
P value summary	****			P value summary	**			P value summary	ns		P value summary	**		P value summary	****
Was the pairing significantly effective?	Yes			Was the pairing significantly effective?	Yes			Was the pairing significantly effective?	No		Was the pairing significantly effective?	Yes		Was the pairing significantly effective?	Yes

## Sheet: Fig S2
Pilot Plasma Cort
Alpha	0.05
Dunn's multiple comparisons test	Mean rank diff.	Significant?	Summary	Adjusted P Value
Naive vs. Immediate	-5.375	No	ns	0.3853	A-B
Naive vs. One day-Post	-3.25	No	ns	>0.9999	A-C
Immediate vs. One day-Post	2.125	No	ns	>0.9999	B-C
Test details	Mean rank 1	Mean rank 2	Mean rank diff.	n1	n2
Naive vs. Immediate	9.625	15	-5.375	8	8
Naive vs. One day-Post	9.625	12.88	-3.25	8	8
Immediate vs. One day-Post	15	12.88	2.125	8	8

## Sheet: Fig S3
Table Analyzed	Heart Rate_5 hr avg									Table Analyzed	Activity_5 hr avg							Table Analyzed	Sys BP_5 hr avg
Data sets analyzed	A : Normal-G1	B : Normal-G2	C : SD-G1	D : SD-G2						Data sets analyzed	A : Normal-G1	B : Normal-G2	C : SD-G1	D : SD-G2				Data sets analyzed	A : Normal-G1	B : Normal-G2	C : SD-G1	D : SD-G2
ANOVA summary										ANOVA summary								ANOVA summary
F	9.227									F	28.25							F	2.303
P value	0.0003									P value	<0.0001							P value	0.1037
P value summary	***									P value summary	****							P value summary	ns
Significant diff. among means (P < 0.05)?	Yes									Significant diff. among means (P < 0.05)?	Yes							Significant diff. among means (P < 0.05)?	No
R square	0.5356									R square	0.7793							R square	0.231
Brown-Forsythe test										Brown-Forsythe test								Brown-Forsythe test
F (DFn, DFd)	0.3931 (3, 24)									F (DFn, DFd)	2.792 (3, 24)							F (DFn, DFd)	0.1537 (3, 23)
P value	0.7591									P value	0.0622							P value	0.9262
P value summary	ns									P value summary	ns							P value summary	ns
Are SDs significantly different (P < 0.05)?	No									Are SDs significantly different (P < 0.05)?	No							Are SDs significantly different (P < 0.05)?	No
Bartlett's test										Bartlett's test								Bartlett's test
Bartlett's statistic (corrected)	2.294									Bartlett's statistic (corrected)	12.3							Bartlett's statistic (corrected)	0.5678
P value	0.5137									P value	0.0064							P value	0.9038
P value summary	ns									P value summary	**							P value summary	ns
Are SDs significantly different (P < 0.05)?	No									Are SDs significantly different (P < 0.05)?	Yes							Are SDs significantly different (P < 0.05)?	No
ANOVA table	SS	DF	MS	F (DFn, DFd)	P value					ANOVA table	SS	DF	MS	F (DFn, DFd)	P value			ANOVA table	SS	DF	MS	F (DFn, DFd)	P value
Treatment (between columns)	8588	3	2863	F (3, 24) = 9.227	P=0.0003					Treatment (between columns)	78.24	3	26.08	F (3, 24) = 28.25	P<0.0001			Treatment (between columns)	229.1	3	76.38	F (3, 23) = 2.303	P=0.1037
Residual (within columns)	7446	24	310.2							Residual (within columns)	22.16	24	0.9232					Residual (within columns)	762.7	23	33.16
Total	16033	27								Total	100.4	27						Total	991.9	26
Data summary										Data summary								Data summary
Number of treatments (columns)	4									Number of treatments (columns)	4							Number of treatments (columns)	4
Number of values (total)	28									Number of values (total)	28							Number of values (total)	27
Table Analyzed	Dias BP_5 hr avg									Table Analyzed	MAP_5 hr avg								Table Analyzed	SBP Normal vs. Sleep disrupted_5 hr avg
Data sets analyzed	A : Normal-G1	B : Normal-G2	C : SD-G1	D : SD-G2						Data sets analyzed	A : Normal-G1	B : Normal-G2	C : SD-G1	D : SD-G2
																			Column B	Sleep Disrupted
ANOVA summary										ANOVA summary									vs.	vs.
F	2.094									F	0.8358								Column A	Normal Sleep
P value	0.1288									P value	0.4806
P value summary	ns									P value summary	ns								Unpaired t test
Significant diff. among means (P < 0.05)?	No									Significant diff. among means (P < 0.05)?	No								P value	0.0155
R square	0.2145									R square	0.04775								P value summary	*
																			Significantly different (P < 0.05)?	Yes
Brown-Forsythe test										Brown-Forsythe test									One- or two-tailed P value?	Two-tailed
F (DFn, DFd)	0.6265 (3, 23)									F (DFn, DFd)	0.1365 (3, 50)								t, df	t=2.598 df=25
P value	0.6052									P value	0.9378
P value summary	ns									P value summary	ns								How big is the difference?
Are SDs significantly different (P < 0.05)?	No									Are SDs significantly different (P < 0.05)?	No								Mean ± SEM of column A	120 ± 1.362, n=14
																			Mean ± SEM of column B	125.6 ± 1.686, n=13
Bartlett's test										Bartlett's test									Difference between means	5.594 ± 2.153
Bartlett's statistic (corrected)	0.858									Bartlett's statistic (corrected)	0.07098								95% confidence interval	1.16 to 10.03
P value	0.8356									P value	0.9951								R squared (eta squared)	0.2126
P value summary	ns									P value summary	ns
Are SDs significantly different (P < 0.05)?	No									Are SDs significantly different (P < 0.05)?	No								F test to compare variances
																			F, DFn, Dfd	1.423, 12, 13
ANOVA table	SS	DF	MS	F (DFn, DFd)	P value					ANOVA table	SS	DF	MS	F (DFn, DFd)	P value				P value	0.5368
Treatment (between columns)	78.72	3	26.24	F (3, 23) = 2.094	P=0.1288					Treatment (between columns)	220.2	3	73.39	F (3, 50) = 0.8358	P=0.4806				P value summary	ns
Residual (within columns)	288.2	23	12.53							Residual (within columns)	4390	50	87.8						Significantly different (P < 0.05)?	No
Total	366.9	26								Total	4610	53
Data summary										Data summary
Number of treatments (columns)	4									Number of treatments (columns)	4
Number of values (total)	27									Number of values (total)	54
Table Analyzed	DBP Normal vs. Sleep disrupted_5 hr avg				Table Analyzed	MAP Normal vs. Sleep disrupted_5 hr avg					Table Analyzed	HR Normal vs. Sleep disrupted_5 hr avg				Table Analyzed	Act Normal vs. Sleep disrupted_5 hr avg
Column B	Sleep Disrupted				Column B	Sleep Disrupted					Column B	Sleep Disrupted				Column B	Sleep Disrupted
vs.	vs.				vs.	vs.					vs.	vs.				vs.	vs.
Column A	Normal Sleep				Column A	Normal Sleep					Column A	Normal Sleep				Column A	Normal Sleep
Unpaired t test					Unpaired t test						Unpaired t test					Unpaired t test
P value	0.0162				P value	0.0098					P value	<0.0001				P value	<0.0001
P value summary	*				P value summary	**					P value summary	****				P value summary	****
Significantly different (P < 0.05)?	Yes				Significantly different (P < 0.05)?	Yes					Significantly different (P < 0.05)?	Yes				Significantly different (P < 0.05)?	Yes
One- or two-tailed P value?	Two-tailed				One- or two-tailed P value?	Two-tailed					One- or two-tailed P value?	Two-tailed				One- or two-tailed P value?	Two-tailed
t, df	t=2.579 df=25				t, df	t=2.797 df=25					t, df	t=5.472 df=26				t, df	t=8.9 df=26
How big is the difference?					How big is the difference?						How big is the difference?					How big is the difference?
Mean ± SEM of column A	83.29 ± 1.012, n=14				Mean ± SEM of column A	99.2 ± 1.121, n=14					Mean ± SEM of column A	312 ± 3.58, n=14				Mean ± SEM of column A	0.9735 ± 0.1074, n=14
Mean ± SEM of column B	86.67 ± 0.8136, n=13				Mean ± SEM of column B	103.7 ± 1.175, n=13					Mean ± SEM of column B	347 ± 5.303, n=14				Mean ± SEM of column B	4.26 ± 0.3533, n=14
Difference between means	3.382 ± 1.311				Difference between means	4.539 ± 1.623					Difference between means	35.01 ± 6.398				Difference between means	3.286 ± 0.3692
95% confidence interval	0.6816 to 6.083				95% confidence interval	1.197 to 7.882					95% confidence interval	21.86 to 48.17				95% confidence interval	2.527 to 4.045
R squared (eta squared)	0.2102				R squared (eta squared)	0.2383					R squared (eta squared)	0.5353				R squared (eta squared)	0.7529
F test to compare variances					F test to compare variances						F test to compare variances					F test to compare variances
F, DFn, Dfd	1.668, 13, 12				F, DFn, Dfd	1.02, 12, 13					F, DFn, Dfd	2.194, 13, 13				F, DFn, Dfd	10.83, 13, 13
P value	0.3842				P value	0.9661					P value	0.1698				P value	0.0001
P value summary	ns				P value summary	ns					P value summary	ns				P value summary	***
Significantly different (P < 0.05)?	No				Significantly different (P < 0.05)?	No					Significantly different (P < 0.05)?	No				Significantly different (P < 0.05)?	Yes

## Sheet: Fig S4
Table Analyzed	HR								Table Analyzed	SBP								Table Analyzed	DBP
Two-way RM ANOVA	Matching: Stacked								Two-way RM ANOVA	Matching: Stacked								Two-way RM ANOVA	Matching: Stacked
Alpha	0.05								Alpha	0.05								Alpha	0.05
Source of Variation	% of total variation	P value	P value summary	Significant?					Source of Variation	% of total variation	P value	P value summary	Significant?					Source of Variation	% of total variation	P value	P value summary	Significant?
Interaction	10.38	<0.0001	****	Yes					Interaction	10.59	<0.0001	****	Yes					Interaction	14.57	<0.0001	****	Yes
Time	5.058	<0.0001	****	Yes					Time	5.683	<0.0001	****	Yes					Time	7.151	<0.0001	****	Yes
Column Factor	23.18	0.0003	***	Yes					Column Factor	10.05	0.1037	ns	No					Column Factor	6.38	0.1288	ns	No
Subjects (matching)	20.09	<0.0001	****	Yes					Subjects (matching)	33.46	<0.0001	****	Yes					Subjects (matching)	23.36	<0.0001	****	Yes
ANOVA table	SS	DF	MS	F (DFn, DFd)	P value				ANOVA table	SS	DF	MS	F (DFn, DFd)	P value				ANOVA table	SS	DF	MS	F (DFn, DFd)	P value
Interaction	119221	90	1325	F (90, 720) = 2.011	P<0.0001				Interaction	7487	90	83.19	F (90, 690) = 2.02	P<0.0001				Interaction	5574	90	61.93	F (90, 690) = 2.296	P<0.0001
Time	58101	30	1937	F (30, 720) = 2.94	P<0.0001				Time	4016	30	133.9	F (30, 690) = 3.25	P<0.0001				Time	2735	30	91.18	F (30, 690) = 3.381	P<0.0001
Column Factor	266213	3	88738	F (3, 24) = 9.227	P=0.0003				Column Factor	7103	3	2368	F (3, 23) = 2.303	P=0.1037				Column Factor	2440	3	813.4	F (3, 23) = 2.094	P=0.1288
Subjects (matching)	230818	24	9617	F (24, 720) = 14.6	P<0.0001				Subjects (matching)	23645	23	1028	F (23, 690) = 24.96	P<0.0001				Subjects (matching)	8933	23	388.4	F (23, 690) = 14.4	P<0.0001
Residual	474313	720	658.8						Residual	28419	690	41.19						Residual	18607	690	26.97
Number of missing values	0								Number of missing values	0								Number of missing values	0
Table Analyzed	Activity								Table Analyzed	MAP
Two-way RM ANOVA	Matching: Stacked								Two-way RM ANOVA	Matching: Stacked
Alpha	0.05								Alpha	0.05
Source of Variation	% of total variation	P value	P value summary	Significant?					Source of Variation	% of total variation	P value	P value summary	Significant?
Interaction	17.78	<0.0001	****	Yes					Interaction	12.89	<0.0001	****	Yes
Time	7.776	<0.0001	****	Yes					Time	6.455	<0.0001	****	Yes
Column Factor	14.4	<0.0001	****	Yes					Column Factor	8.972	0.0768	ns	No
Subjects (matching)	4.078	0.0009	***	Yes					Subjects (matching)	26.48	<0.0001	****	Yes
ANOVA table	SS	DF	MS	F (DFn, DFd)	P value				ANOVA table	SS	DF	MS	F (DFn, DFd)	P value
Interaction	2995	90	33.27	F (90, 720) = 2.541	P<0.0001				Interaction	6570	90	73.01	F (90, 690) = 2.184	P<0.0001
Time	1310	30	43.66	F (30, 720) = 3.334	P<0.0001				Time	3290	30	109.7	F (30, 690) = 3.281	P<0.0001
Column Factor	2426	3	808.5	F (3, 24) = 28.25	P<0.0001				Column Factor	4572	3	1524	F (3, 23) = 2.598	P=0.0768
Subjects (matching)	686.9	24	28.62	F (24, 720) = 2.186	P=0.0009				Subjects (matching)	13493	23	586.6	F (23, 690) = 17.55	P<0.0001
Residual	9429	720	13.1						Residual	23061	690	33.42
Number of missing values	0								Number of missing values	0

[truncated: 5 more sheets: Fig S5, Fig S7&S8, Fig S9, Fig S10, Fig S11]
