# Supplementary material for: Wildfire-related smoke inhalation worsens cardiovascular risk in sleep disrupted rats
Source: Front Environ Health. Author manuscript; Available in PMC 2024 May 30. (PMC10726696; doi:10.3389/fenvh.2023.1166918)
Supplement: s3 [file NIHMS1941972-supplement-s3.xlsx]

## Sheet: Day 8 Heart SDFA vs SDAP
Gene	Symbol	GeneID	Alias	Description	Fold Change	log2FoldChange	Final Fold change	pvalue	padj
ACE	ACE	1636	ACE1|CD143|DCP|DCP1|ICH|MVCD3	angiotensin I converting enzyme	1.24298	0.3138	1.24298	0.193545	0.670124
ACTA2	ACTA2	59	AAT6|ACTSA|MYMY5	actin_ alpha 2_ smooth muscle_ aorta	1.05318	0.0747456	1.05318	0.749414	0.933232
ACTC1	ACTC1	70	ACTC|ASD5|CMD1R|CMH11|LVNC4	actin_ alpha_ cardiac muscle 1	0.948437	-0.0763757	-1.05437	0.438777	0.721593
ADRA1A	ADRA1A	148	ADRA1C|ADRA1L1|ALPHA1AAR	adrenoceptor alpha 1A	1.12491	0.169804	1.12491	0.298414	0.689698
ADRA1B	ADRA1B	147	ADRA1|ALPHA1BAR	adrenoceptor alpha 1B	1.20237	0.265877	1.20237	0.221081	0.670124
ADRA1D	ADRA1D	146	ADRA1|ADRA1A|ADRA1R|ALPHA1|DAR|dJ779E11.2	adrenoceptor alpha 1D	1.27273	0.347923	1.27273	0.471497	0.721593
ADRB1	ADRB1	153	ADRB1R|B1AR|BETA1AR|RHR	adrenoceptor beta 1	1.2805	0.356705	1.2805	0.132759	0.670124
ADRB2	ADRB2	154	ADRB2R|ADRBR|B2AR|BAR|BETA2AR	adrenoceptor beta 2_ surface	1.23363	0.302915	1.23363	0.248582	0.670124
ADRB3	ADRB3	155	BETA3AR	adrenoceptor beta 3	1	0	FALSE	1	1
AGTR1B	AGTR1B	185	AG2S|AGTR1B|AT1|AT1AR|AT1B|AT1BR|AT1R|AT2R1|HAT1R|AGTR1	angiotensin II receptor_ type 1	1	0	FALSE	1	1
AHR	AHR	196	bHLHe76	aryl hydrocarbon receptor	1.12993	0.176239	1.12993	0.212708	0.670124
AR	AR	367	AIS|AR8|DHTR|HUMARA|HYSP1|KD|NR3C4|SBMA|SMAX1|TFM	androgen receptor	1.25437	0.326962	1.25437	0.223498	0.670124
ATP2A	ATP2A	487	ATP2A|SERCA1|ATP2A1	ATPase_ Ca++ transporting_ cardiac muscle_ fast twitch 1	1	0	FALSE	1	1
CACNA1C	CACNA1C	775	CACH2|CACN2|CACNL1A1|CCHL1A1|CaV1.2|LQT8|TS	calcium channel_ voltage-dependent_ L type_ alpha 1C subunit	1.00832	0.0119472	1.00832	0.916551	0.979947
CAT	CAT	847	-	catalase	1.04931	0.0694387	1.04931	0.375068	0.721114
CCL2	CCL2	6347	GDCF-2|HC11|HSMCR30|MCAF|MCP-1|MCP1|SCYA2|SMC-CF	chemokine (C-C motif) ligand 2	1.38972	0.474796	1.38972	0.0661531	0.670124
CCL3	CCL3	6348	G0S19-1|LD78ALPHA|MIP-1-alpha|MIP1A|SCYA3	chemokine (C-C motif) ligand 3	1	0	FALSE	1	1
COL11A1	COL11A1	1301	CO11A1|COLL6|STL2	collagen_ type XI_ alpha 1	1	0	FALSE	1	1
COL3A1	COL3A1	1281	EDS4A	collagen_ type III_ alpha 1	0.994797	-0.00752653	-1.00523	0.965099	0.979947
DMD	DMD	1756	BMD|CMD3B|DXS142|DXS164|DXS206|DXS230|DXS239|DXS268|DXS269|DXS270|DXS272|MRX85	dystrophin	0.925554	-0.11161	-1.08043	0.457188	0.721593
EDN1	EDN1	1906	ARCND3|ET1|HDLCQ7|PPET1|QME	endothelin 1	1	0	FALSE	1	1
F2R	F2R	2149	CF2R|HTR|PAR-1|PAR1|TR	coagulation factor II (thrombin) receptor	1.21752	0.283943	1.21752	0.223965	0.670124
FABP3	FABP3	2170	FABP11|H-FABP|M-FABP|MDGI|O-FABP	fatty acid binding protein 3_ muscle and heart	1.0684	0.0954555	1.0684	0.478388	0.721593
FN1	FN1	2335	CIG|ED-B|FINC|FN|FNZ|GFND|GFND2|LETS|MSF	fibronectin 1	1.02513	0.0358134	1.02513	0.896192	0.979947
FOS	FOS	2353	AP-1|C-FOS|p55	FBJ murine osteosarcoma viral oncogene homolog	1	0	FALSE	1	1
GJA1	GJA1	2697	AVSD3|CMDR|CX43|EKVP|GJAL|HLHS1|HSS|ODDD|PPKCA	gap junction protein_ alpha 1_ 43kDa	0.92736	-0.108799	-1.07833	0.455183	0.721593
GJA5	GJA5	2702	ATFB11|CX40	gap junction protein_ alpha 5_ 40kDa	1.38072	0.46542	1.38072	0.196752	0.670124
GPX1	GPX1	2876	GPXD|GSHPX1	glutathione peroxidase 1	0.97229	-0.0405421	-1.0285	0.790547	0.966224
GSTP1	GSTP1	2950	DFN7|FAEES3|GST3|GSTP|HEL-S-22|PI	glutathione S-transferase pi 1	1.32684	0.407995	1.32684	0.0263695	0.435097
HCRT	HCRT	3060	NRCLP1|OX|PPOX	hypocretin (orexin) neuropeptide precursor	1	0	FALSE	1	1
HCRTR1	HCRTR1	3061	OX1R	hypocretin (orexin) receptor 1	1	0	FALSE	1	1
HCRTR2	HCRTR2	3062	OX2R	hypocretin (orexin) receptor 2	1.09021	0.124608	1.09021	0.380227	0.721114
HMOX1	HMOX1	3162	HMOX1D|HO-1|HSP32|bK286B10	heme oxygenase 1	1.3	0.378512	1.3	0.250281	0.670124
HSPA1A	HSPA1A	3303	HEL-S-103|HSP70-1|HSP70-1A|HSP70.1|HSP70I|HSP72|HSPA1	heat shock 70kDa protein 1A	1	0	FALSE	1	1
ICAM1	ICAM1	3383	BB2|CD54|P3.58	intercellular adhesion molecule 1	1.38995	0.475035	1.38995	0.285752	0.689698
IL-1ALPHA	IL-1ALPHA	NA	NA	NA	1	0	FALSE	1	1
IL-1BETA	IL-1BETA	NA	NA	NA	1	0	FALSE	1	1
IL-6	IL-6	3569	BSF2|HGF|HSF|IFNB2|IL-6|IL6	interleukin 6	1	0	FALSE	1	1
JAK1	JAK1	3716	JAK1A|JAK1B|JTK3	Janus kinase 1	1.05483	0.077008	1.05483	0.584478	0.820757
KCNH2	KCNH2	3757	ERG-1|ERG1|H-ERG|HERG|HERG1|Kv11.1|LQT2|SQT1	potassium channel_ voltage gated eag related subfamily H_ member 2	1.1995	0.262431	1.1995	0.188889	0.670124
KCNJ12	KCNJ12	3768	IRK-2|IRK2|KCNJN1|Kir2.2|Kir2.2v|hIRK|hIRK1|hkir2.2x|kcnj12x	potassium channel_ inwardly rectifying subfamily J_ member 12	1.13547	0.183293	1.13547	0.553061	0.793522
KCNN1	KCNN1	3780	KCa2.1|SK1|SKCA1|hSK1	potassium channel_ calcium activated intermediate/small conductance subfamily N alpha_ member 1	1	0	FALSE	1	1
KCNQ1	KCNQ1	3784	ATFB1|ATFB3|JLNS1|KCNA8|KCNA9|KVLQT1|Kv1.9|Kv7.1|LQT|LQT1|RWS|SQT2|WRS	potassium channel_ voltage gated KQT-like subfamily Q_ member 1	1.14213	0.191726	1.14213	0.314354	0.689698
LDHA	LDHA	3939	GSD11|HEL-S-133P|LDHM|PIG19	lactate dehydrogenase A	1.10547	0.144657	1.10547	0.253835	0.670124
MAOA	MAOA	4128	MAO-A	monoamine oxidase A	0.725298	-0.463355	-1.37874	0.0715519	0.670124
MAOB	MAOB	4129	-	monoamine oxidase B	1	0	FALSE	1	1
MAPK1	MAPK1	5594	ERK|ERK-2|ERK2|ERT1|MAPK2|P42MAPK|PRKM1|PRKM2|p38|p40|p41|p41mapk|p42-MAPK	mitogen-activated protein kinase 1	1.0444	0.0626769	1.0444	0.482092	0.721593
MAPK8	MAPK8	5599	JNK|JNK-46|JNK1|JNK1A2|JNK21B1/2|PRKM8|SAPK1|SAPK1c	mitogen-activated protein kinase 8	1	0	FALSE	1	1
MMP1	MMP1	4312	CLG|CLGN	matrix metallopeptidase 1	1	0	FALSE	1	1
MMP13	MMP13	4322	CLG3|MANDP1|MMP-13	matrix metallopeptidase 13	1	0	FALSE	1	1
MMP9	MMP9	4318	CLG4B|GELB|MANDP2|MMP-9	matrix metallopeptidase 9	1	0	FALSE	1	1
MT1X	MT1X	4501	MT-1l|MT1	metallothionein 1X	1.208	0.27262	1.208	0.323949	0.689698
MYC	MYC	4609	MRTL|MYCC|bHLHe39|c-Myc	v-myc avian myelocytomatosis viral oncogene homolog	1.51005	0.594597	1.51005	0.215877	0.670124
MYH6	MYH6	4624	ASD3|CMD1EE|CMH14|MYHC|MYHCA|SSS3|alpha-MHC	myosin_ heavy chain 6_ cardiac muscle_ alpha	1.07913	0.109871	1.07913	0.315187	0.689698
MYH7	MYH7	4625	CMD1S|CMH1|MPD1|MYHCB|SPMD|SPMM	myosin_ heavy chain 7_ cardiac muscle_ beta	0.927723	-0.108233	-1.07791	0.694271	0.893001
MYL2	MYL2	4633	CMH10|MLC2	myosin_ light chain 2_ regulatory_ cardiac_ slow	1.08477	0.117392	1.08477	0.149865	0.670124
MYL3	MYL3	4634	CMH8|MLC1SB|MLC1V|VLC1	myosin_ light chain 3_ alkali; ventricular_ skeletal_ slow	1.00678	0.00974166	1.00678	0.945456	0.979947
NCX1	NCX1	6546	NCX1|SLC8A1	solute carrier family 8 (sodium/calcium exchanger)_ member 1	1.05092	0.0716535	1.05092	0.40515	0.721593
NFKB1	NFKB1	4790	EBP-1|KBF1|NF-kB1|NF-kappa-B|NF-kappaB|NFKB-p105|NFKB-p50|NFkappaB|p105|p50	nuclear factor of kappa light polypeptide gene enhancer in B-cells 1	1.09111	0.125797	1.09111	0.188865	0.670124
NGF	NGF	4803	Beta-NGF|HSAN5|NGFB	nerve growth factor (beta polypeptide)	1	0	FALSE	1	1
NOS2	NOS2	4843	HEP-NOS|INOS|NOS|NOS2A	nitric oxide synthase 2_ inducible	1	0	FALSE	1	1
NOS3	NOS3	4846	ECNOS|eNOS	nitric oxide synthase 3 (endothelial cell)	1.28471	0.361441	1.28471	0.0685008	0.670124
NPPA	NPPA	4878	ANF|ANP|ATFB6|ATRST2|CDD|CDD-ANF|CDP|PND	natriuretic peptide A	1.12499	0.169907	1.12499	0.673338	0.888806
NPPB	NPPB	4879	BNP	natriuretic peptide B	1.07253	0.101025	1.07253	0.601464	0.827013
NPY	NPY	4852	PYY4	neuropeptide Y	1	0	FALSE	1	1
NQO1	NQO1	1728	DHQU|DIA4|DTD|NMOR1|NMORI|QR1	NAD(P)H dehydrogenase_ quinone 1	1.18929	0.250095	1.18929	0.129562	0.670124
NR3C1	NR3C1	2908	GCCR|GCR|GCRST|GR|GRL	nuclear receptor subfamily 3_ group C_ member 1 (glucocorticoid receptor)	0.991408	-0.0124489	-1.00867	0.86008	0.979947
NR3C2	NR3C2	4306	MCR|MLR|MR|NR3C2VIT	nuclear receptor subfamily 3_ group C_ member 2	1.22255	0.289892	1.22255	0.0141568	0.329466
P75	P75	NA	NA	NA	1	0	FALSE	1	1
PDE3A	PDE3A	5139	CGI-PDE|CGI-PDE A|CGI-PDE-A|HTNB	phosphodiesterase 3A_ cGMP-inhibited	1.0082	0.0117827	1.0082	0.935244	0.979947
PECAM1	PECAM1	5175	CD31|CD31/EndoCAM|GPIIA'|PECA1|PECAM-1|endoCAM	platelet/endothelial cell adhesion molecule 1	1.07165	0.0998362	1.07165	0.393335	0.721114
RYR1	RYR1	6261	CCO|MHS|MHS1|PPP1R137|RYDR|RYR|RYR-1|SKRR	ryanodine receptor 1 (skeletal)	1	0	FALSE	1	1
RYR2	RYR2	6262	ARVC2|ARVD2|RYR-2|RyR|VTSIP	ryanodine receptor 2 (cardiac)	1.07625	0.106008	1.07625	0.311583	0.689698
SCN3B	SCN3B	55800	ATFB16|BRGDA7|HSA243396|SCNB3	sodium channel_ voltage gated_ type III beta subunit	1	0	FALSE	1	1
SCN5A	SCN5A	6331	CDCD2|CMD1E|CMPD2|HB1|HB2|HBBD|HH1|ICCD|IVF|LQT3|Nav1.5|PFHB1|SSS1|VF1	sodium channel_ voltage gated_ type V alpha subunit	1.01287	0.018455	1.01287	0.885158	0.979947
SOD	SOD	6647	ALS|ALS1|HEL-S-44|IPOA|SOD|hSod1|homodimer|SOD1	superoxide dismutase 1_ soluble	1.0067	0.00963823	1.0067	0.926057	0.979947
STAT1	STAT1	6772	CANDF7|IMD31A|IMD31B|IMD31C|ISGF-3|STAT91	signal transducer and activator of transcription 1_ 91kDa	0.986893	-0.0190341	-1.01328	0.887175	0.979947
TAC1	TAC1	6863	Hs.2563|NK2|NKNA|NPK|TAC2	tachykinin_ precursor 1	1	0		1	1
TACR1	TACR1	6869	NK1R|NKIR|SPR|TAC1R	tachykinin receptor 1	1	0		1	1
TGFB1	TGFB1	7040	CED|DPD1|LAP|TGFB|TGFbeta	transforming growth factor_ beta 1	1.00181	0.00260885		0.985622	0.985622
THBS1	THBS1	7057	THBS|THBS-1|TSP|TSP-1|TSP1	thrombospondin 1	1.12997	0.176286		0.475901	0.721593
TNF-ALPHA	TNF-ALPHA	7124	DIF|TNF-alpha|TNFA|TNFSF2|TNF	tumor necrosis factor	1.32595	0.407026		0.355861	0.721114
TNNC1	TNNC1	7134	CMD1Z|CMH13|TN-C|TNC|TNNC	troponin C type 1 (slow)	1.05187	0.0729617		0.491996	0.721593
TNNI3	TNNI3	7137	CMD1FF|CMD2A|CMH7|RCM1|TNNC1|cTnI	troponin I type 3 (cardiac)	1.05478	0.0769462		0.382847	0.721114
TNNT2	TNNT2	7139	CMD1D|CMH2|CMPD2|LVNC6|RCM3|TnTC|cTnT	troponin T type 2 (cardiac)	0.984913	-0.0219322		0.824235	0.979947
TPM1	TPM1	7168	C15orf13|CMD1Y|CMH3|HTM-alpha|LVNC9|TMSA	tropomyosin 1 (alpha)	1.24836	0.32004		0.0149757	0.329466
TRKA	TRKA	4914	MTC|TRK|TRK1|TRKA|Trk-A|p140-TrkA|NTRK1	neurotrophic tyrosine kinase_ receptor_ type 1	1	0		1	1
TRPA1	TRPA1	8989	ANKTM1|FEPS	transient receptor potential cation channel_ subfamily A_ member 1	1	0		1	1
TRPC6	TRPC6	7225	FSGS2|TRP6	transient receptor potential cation channel_ subfamily C_ member 6	1	0		1	1
TRPM4	TRPM4	54795	PFHB1B|TRPM4B	transient receptor potential cation channel_ subfamily M_ member 4	1.50968	0.59424		0.00781281	0.329466
TRPV1	TRPV1	7442	VR1	transient receptor potential cation channel_ subfamily V_ member 1	1	0		1	1
TXN	TXN	7295	TRDX|TRX|TRX1	thioredoxin	1.0376	0.0532444		0.614043	0.827078
UBB	UBB	7314	-	ubiquitin B	1.01761	0.0251848		0.703577	0.893001
VCAM1	VCAM1	7412	CD106|INCAM-100	vascular cell adhesion molecule 1	1	0		1	1
VEGFA	VEGFA	7422	MVCD1|VEGF|VPF	vascular endothelial growth factor A	1.1265	0.171842		0.202868	0.670124
VEGFB	VEGFB	7423	VEGFL|VRF	vascular endothelial growth factor B	1.11265	0.154005		0.16748	0.670124
VEGFR2	VEGFR2	3791	CD309|FLK1|VEGFR|VEGFR2|KDR	kinase insert domain receptor	1.00323	0.00465086		0.959968	0.979947
ZYX	ZYX	7791	ESP-2|HED-2	zyxin	1.11334	0.154892		0.221613	0.670124

## Sheet: Day 8 Heart SDAP vs NSAP
upperSymbol	Symbol	GeneID	Alias	Description		log2FoldChange	Final Fold change	pvalue	padj
ACE	ACE	1636	ACE1|CD143|DCP|DCP1|ICH|MVCD3	angiotensin I converting enzyme	1.74213	0.800849	1.74213	0.000747452	0.00379476
ACTA2	ACTA2	59	AAT6|ACTSA|MYMY5	actin_ alpha 2_ smooth muscle_ aorta	1.68991	0.756944	1.68991	0.00174564	0.00768081
ACTC1	ACTC1	70	ACTC|ASD5|CMD1R|CMH11|LVNC4	actin_ alpha_ cardiac muscle 1	1.07903	0.109741	1.07903	0.21216	0.280284
ADRA1A	ADRA1A	148	ADRA1C|ADRA1L1|ALPHA1AAR	adrenoceptor alpha 1A	1.23013	0.298814	1.23013	0.068534	0.110323
ADRA1B	ADRA1B	147	ADRA1|ALPHA1BAR	adrenoceptor alpha 1B	1.75779	0.813759	1.75779	0.000258919	0.00287403
ADRA1D	ADRA1D	146	ADRA1|ADRA1A|ADRA1R|ALPHA1|DAR|dJ779E11.2	adrenoceptor alpha 1D	2.55708	1.3545	2.55708	0.00554879	0.0159226
ADRB1	ADRB1	153	ADRB1R|B1AR|BETA1AR|RHR	adrenoceptor beta 1	1.59401	0.672659	1.59401	0.00591076	0.0162546
ADRB2	ADRB2	154	ADRB2R|ADRBR|B2AR|BAR|BETA2AR	adrenoceptor beta 2_ surface	1.92769	0.946873	1.92769	0.000372704	0.00307481
ADRB3	ADRB3	155	BETA3AR	adrenoceptor beta 3	1	0	FALSE	1	1
AGTR1B	AGTR1B	185	AG2S|AGTR1B|AT1|AT1AR|AT1B|AT1BR|AT1R|AT2R1|HAT1R|AGTR1	angiotensin II receptor_ type 1	1	0	FALSE	1	1
AHR	AHR	196	bHLHe76	aryl hydrocarbon receptor	1.35369	0.436902	1.35369	0.0033512	0.0122877
AR	AR	367	AIS|AR8|DHTR|HUMARA|HYSP1|KD|NR3C4|SBMA|SMAX1|TFM	androgen receptor	1.57178	0.652396	1.57178	0.0183689	0.0356574
ATP2A	ATP2A	487	ATP2A|SERCA1|ATP2A1	ATPase_ Ca++ transporting_ cardiac muscle_ fast twitch 1	1	0	FALSE	1	1
CACNA1C	CACNA1C	775	CACH2|CACN2|CACNL1A1|CCHL1A1|CaV1.2|LQT8|TS	calcium channel_ voltage-dependent_ L type_ alpha 1C subunit	1.0194	0.0277213	1.0194	0.809017	0.861212
CAT	CAT	847	-	catalase	1.17788	0.236188	1.17788	0.00418051	0.0137957
CCL2	CCL2	6347	GDCF-2|HC11|HSMCR30|MCAF|MCP-1|MCP1|SCYA2|SMC-CF	chemokine (C-C motif) ligand 2	1.63065	0.70545	1.63065	0.00641939	0.0169178
CCL3	CCL3	6348	G0S19-1|LD78ALPHA|MIP-1-alpha|MIP1A|SCYA3	chemokine (C-C motif) ligand 3	1	0	FALSE	1	1
COL11A1	COL11A1	1301	CO11A1|COLL6|STL2	collagen_ type XI_ alpha 1	1	0	FALSE	1	1
COL3A1	COL3A1	1281	EDS4A	collagen_ type III_ alpha 1	1.14522	0.195621	1.14522	0.228939	0.296274
DMD	DMD	1756	BMD|CMD3B|DXS142|DXS164|DXS206|DXS230|DXS239|DXS268|DXS269|DXS270|DXS272|MRX85	dystrophin	1.12806	0.173839	1.12806	0.212337	0.280284
EDN1	EDN1	1906	ARCND3|ET1|HDLCQ7|PPET1|QME	endothelin 1	1	0	FALSE	1	1
F2R	F2R	2149	CF2R|HTR|PAR-1|PAR1|TR	coagulation factor II (thrombin) receptor	1.93503	0.95236	1.93503	2.50456e-05	0.000413252
FABP3	FABP3	2170	FABP11|H-FABP|M-FABP|MDGI|O-FABP	fatty acid binding protein 3_ muscle and heart	1.31503	0.395091	1.31503	0.00380213	0.0132074
FN1	FN1	2335	CIG|ED-B|FINC|FN|FNZ|GFND|GFND2|LETS|MSF	fibronectin 1	1.34988	0.432833	1.34988	0.0989979	0.150942
FOS	FOS	2353	AP-1|C-FOS|p55	FBJ murine osteosarcoma viral oncogene homolog	1	0	FALSE	1	1
GJA1	GJA1	2697	AVSD3|CMDR|CX43|EKVP|GJAL|HLHS1|HSS|ODDD|PPKCA	gap junction protein_ alpha 1_ 43kDa	1.28819	0.36535	1.28819	0.00965995	0.0212519
GJA5	GJA5	2702	ATFB11|CX40	gap junction protein_ alpha 5_ 40kDa	2.50742	1.3262	2.50742	0.000286127	0.00287403
GPX1	GPX1	2876	GPXD|GSHPX1	glutathione peroxidase 1	1.25484	0.327507	1.25484	0.035733	0.0620625
GSTP1	GSTP1	2950	DFN7|FAEES3|GST3|GSTP|HEL-S-22|PI	glutathione S-transferase pi 1	0.980213	-0.0288327	-1.02019	0.859214	0.872433
HCRT	HCRT	3060	NRCLP1|OX|PPOX	hypocretin (orexin) neuropeptide precursor	1	0	FALSE	1	1
HCRTR1	HCRTR1	3061	OX1R	hypocretin (orexin) receptor 1	1	0	FALSE	1	1
HCRTR2	HCRTR2	3062	OX2R	hypocretin (orexin) receptor 2	1.39558	0.480862	1.39558	0.000511366	0.00337501
HMOX1	HMOX1	3162	HMOX1D|HO-1|HSP32|bK286B10	heme oxygenase 1	1.71148	0.775248	1.71148	0.0182505	0.0356574
HSPA1A	HSPA1A	3303	HEL-S-103|HSP70-1|HSP70-1A|HSP70.1|HSP70I|HSP72|HSPA1	heat shock 70kDa protein 1A	1	0	FALSE	1	1
ICAM1	ICAM1	3383	BB2|CD54|P3.58	intercellular adhesion molecule 1	2.14391	1.10025	2.14391	0.0125912	0.026807
IL-1ALPHA	IL-1ALPHA	NA	NA	NA	1	0	FALSE	1	1
IL-1BETA	IL-1BETA	NA	NA	NA	1	0	FALSE	1	1
IL-6	IL-6	3569	BSF2|HGF|HSF|IFNB2|IL-6|IL6	interleukin 6	1	0	FALSE	1	1
JAK1	JAK1	3716	JAK1A|JAK1B|JTK3	Janus kinase 1	1.47146	0.557249	1.47146	2.29898e-05	0.000413252
KCNH2	KCNH2	3757	ERG-1|ERG1|H-ERG|HERG|HERG1|Kv11.1|LQT2|SQT1	potassium channel_ voltage gated eag related subfamily H_ member 2	1.3241	0.405012	1.3241	0.0468606	0.0785604
KCNJ12	KCNJ12	3768	IRK-2|IRK2|KCNJN1|Kir2.2|Kir2.2v|hIRK|hIRK1|hkir2.2x|kcnj12x	potassium channel_ inwardly rectifying subfamily J_ member 12	2.08511	1.06012	2.08511	0.000456999	0.00335133
KCNN1	KCNN1	3780	KCa2.1|SK1|SKCA1|hSK1	potassium channel_ calcium activated intermediate/small conductance subfamily N alpha_ member 1	1	0	FALSE	1	1
KCNQ1	KCNQ1	3784	ATFB1|ATFB3|JLNS1|KCNA8|KCNA9|KVLQT1|Kv1.9|Kv7.1|LQT|LQT1|RWS|SQT2|WRS	potassium channel_ voltage gated KQT-like subfamily Q_ member 1	0.836966	-0.25676	-1.19479	0.113031	0.165779
LDHA	LDHA	3939	GSD11|HEL-S-133P|LDHM|PIG19	lactate dehydrogenase A	1.13149	0.17822	1.13149	0.163668	0.234827
MAOA	MAOA	4128	MAO-A	monoamine oxidase A	0.564682	-0.824489	-1.77091	0.00126777	0.00597662
MAOB	MAOB	4129	-	monoamine oxidase B	1	0	FALSE	1	1
MAPK1	MAPK1	5594	ERK|ERK-2|ERK2|ERT1|MAPK2|P42MAPK|PRKM1|PRKM2|p38|p40|p41|p41mapk|p42-MAPK	mitogen-activated protein kinase 1	0.905139	-0.143788	-1.1048	0.100628	0.150942
MAPK8	MAPK8	5599	JNK|JNK-46|JNK1|JNK1A2|JNK21B1/2|PRKM8|SAPK1|SAPK1c	mitogen-activated protein kinase 8	1	0	FALSE	1	1
MMP1	MMP1	4312	CLG|CLGN	matrix metallopeptidase 1	1	0	FALSE	1	1
MMP13	MMP13	4322	CLG3|MANDP1|MMP-13	matrix metallopeptidase 13	1	0	FALSE	1	1
MMP9	MMP9	4318	CLG4B|GELB|MANDP2|MMP-9	matrix metallopeptidase 9	1	0	FALSE	1	1
MT1X	MT1X	4501	MT-1l|MT1	metallothionein 1X	1.28138	0.357693	1.28138	0.195471	0.268772
MYC	MYC	4609	MRTL|MYCC|bHLHe39|c-Myc	v-myc avian myelocytomatosis viral oncogene homolog	2.56838	1.36086	2.56838	0.0047824	0.0143472
MYH6	MYH6	4624	ASD3|CMD1EE|CMH14|MYHC|MYHCA|SSS3|alpha-MHC	myosin_ heavy chain 6_ cardiac muscle_ alpha	1.24681	0.318241	1.24681	0.00822546	0.0201067
MYH7	MYH7	4625	CMD1S|CMH1|MPD1|MYHCB|SPMD|SPMM	myosin_ heavy chain 7_ cardiac muscle_ beta	1.39876	0.484144	1.39876	0.0707233	0.111137
MYL2	MYL2	4633	CMH10|MLC2	myosin_ light chain 2_ regulatory_ cardiac_ slow	1.14647	0.197204	1.14647	0.0154777	0.0319227
MYL3	MYL3	4634	CMH8|MLC1SB|MLC1V|VLC1	myosin_ light chain 3_ alkali; ventricular_ skeletal_ slow	1.46154	0.54749	1.46154	4.49672e-06	0.000148392
NCX1	NCX1	6546	NCX1|SLC8A1	solute carrier family 8 (sodium/calcium exchanger)_ member 1	1.04496	0.0634453	1.04496	0.459912	0.514477
NFKB1	NFKB1	4790	EBP-1|KBF1|NF-kB1|NF-kappa-B|NF-kappaB|NFKB-p105|NFKB-p50|NFkappaB|p105|p50	nuclear factor of kappa light polypeptide gene enhancer in B-cells 1	1.01411	0.0202191	1.01411	0.826359	0.865709
NGF	NGF	4803	Beta-NGF|HSAN5|NGFB	nerve growth factor (beta polypeptide)	1	0	FALSE	1	1
NOS2	NOS2	4843	HEP-NOS|INOS|NOS|NOS2A	nitric oxide synthase 2_ inducible	1	0	FALSE	1	1
NOS3	NOS3	4846	ECNOS|eNOS	nitric oxide synthase 3 (endothelial cell)	1.4743	0.560033	1.4743	0.00666458	0.0169178
NPPA	NPPA	4878	ANF|ANP|ATFB6|ATRST2|CDD|CDD-ANF|CDP|PND	natriuretic peptide A	0.524306	-0.931519	-1.90728	0.0263729	0.0470436
NPPB	NPPB	4879	BNP	natriuretic peptide B	0.874448	-0.193556	-1.14358	0.33842	0.406104
NPY	NPY	4852	PYY4	neuropeptide Y	1	0	FALSE	1	1
NQO1	NQO1	1728	DHQU|DIA4|DTD|NMOR1|NMORI|QR1	NAD(P)H dehydrogenase_ quinone 1	1.35	0.432959	1.35	0.00860458	0.0202721
NR3C1	NR3C1	2908	GCCR|GCR|GCRST|GR|GRL	nuclear receptor subfamily 3_ group C_ member 1 (glucocorticoid receptor)	1.04156	0.0587449	1.04156	0.398362	0.469498
NR3C2	NR3C2	4306	MCR|MLR|MR|NR3C2VIT	nuclear receptor subfamily 3_ group C_ member 2	1.26728	0.341731	1.26728	0.00445315	0.0139956
P75	P75	NA	NA	NA	1	0	FALSE	1	1
PDE3A	PDE3A	5139	CGI-PDE|CGI-PDE A|CGI-PDE-A|HTNB	phosphodiesterase 3A_ cGMP-inhibited	1.33592	0.417834	1.33592	0.00331754	0.0122877
PECAM1	PECAM1	5175	CD31|CD31/EndoCAM|GPIIA'|PECA1|PECAM-1|endoCAM	platelet/endothelial cell adhesion molecule 1	1.08916	0.123211	1.08916	0.294035	0.366157
RYR1	RYR1	6261	CCO|MHS|MHS1|PPP1R137|RYDR|RYR|RYR-1|SKRR	ryanodine receptor 1 (skeletal)	1	0	FALSE	1	1
RYR2	RYR2	6262	ARVC2|ARVD2|RYR-2|RyR|VTSIP	ryanodine receptor 2 (cardiac)	1.06018	0.0843051	1.06018	0.417646	0.48359
SCN3B	SCN3B	55800	ATFB16|BRGDA7|HSA243396|SCNB3	sodium channel_ voltage gated_ type III beta subunit	1	0	FALSE	1	1
SCN5A	SCN5A	6331	CDCD2|CMD1E|CMPD2|HB1|HB2|HBBD|HH1|ICCD|IVF|LQT3|Nav1.5|PFHB1|SSS1|VF1	sodium channel_ voltage gated_ type V alpha subunit	1.32453	0.405478	1.32453	0.00282706	0.0116616
SOD	SOD	6647	ALS|ALS1|HEL-S-44|IPOA|SOD|hSod1|homodimer|SOD1	superoxide dismutase 1_ soluble	1.24624	0.317576	1.24624	0.000691732	0.00379476
STAT1	STAT1	6772	CANDF7|IMD31A|IMD31B|IMD31C|ISGF-3|STAT91	signal transducer and activator of transcription 1_ 91kDa	1.10249	0.140772	1.10249	0.304464	0.372122
TAC1	TAC1	6863	Hs.2563|NK2|NKNA|NPK|TAC2	tachykinin_ precursor 1	1	0		1	1
TACR1	TACR1	6869	NK1R|NKIR|SPR|TAC1R	tachykinin receptor 1	1	0		1	1
TGFB1	TGFB1	7040	CED|DPD1|LAP|TGFB|TGFbeta	transforming growth factor_ beta 1	1.21116	0.276389		0.0476124	0.0785604
THBS1	THBS1	7057	THBS|THBS-1|TSP|TSP-1|TSP1	thrombospondin 1	1.1377	0.186114		0.451586	0.513874
TNF-ALPHA	TNF-ALPHA	7124	DIF|TNF-alpha|TNFA|TNFSF2|TNF	tumor necrosis factor	2.28962	1.19511		0.00890745	0.0202721
TNNC1	TNNC1	7134	CMD1Z|CMH13|TN-C|TNC|TNNC	troponin C type 1 (slow)	0.926321	-0.110416		0.287049	0.364332
TNNI3	TNNI3	7137	CMD1FF|CMD2A|CMH7|RCM1|TNNC1|cTnI	troponin I type 3 (cardiac)	1.0445	0.0628122		0.477951	0.525746
TNNT2	TNNT2	7139	CMD1D|CMH2|CMPD2|LVNC6|RCM3|TnTC|cTnT	troponin T type 2 (cardiac)	1.24685	0.318291		0.000730481	0.00379476
TPM1	TPM1	7168	C15orf13|CMD1Y|CMH3|HTM-alpha|LVNC9|TMSA	tropomyosin 1 (alpha)	1.11731	0.160028		0.184953	0.259721
TRKA	TRKA	4914	MTC|TRK|TRK1|TRKA|Trk-A|p140-TrkA|NTRK1	neurotrophic tyrosine kinase_ receptor_ type 1	1	0		1	1
TRPA1	TRPA1	8989	ANKTM1|FEPS	transient receptor potential cation channel_ subfamily A_ member 1	1	0		1	1
TRPC6	TRPC6	7225	FSGS2|TRP6	transient receptor potential cation channel_ subfamily C_ member 6	1	0		1	1
TRPM4	TRPM4	54795	PFHB1B|TRPM4B	transient receptor potential cation channel_ subfamily M_ member 4	1.42163	0.507544		0.02022	0.0381291
TRPV1	TRPV1	7442	VR1	transient receptor potential cation channel_ subfamily V_ member 1	1	0		1	1
TXN	TXN	7295	TRDX|TRX|TRX1	thioredoxin	1.16675	0.2225		0.0232578	0.0426392
UBB	UBB	7314	-	ubiquitin B	1.18686	0.247144		0.000304821	0.00287403
VCAM1	VCAM1	7412	CD106|INCAM-100	vascular cell adhesion molecule 1	1	0		1	1
VEGFA	VEGFA	7422	MVCD1|VEGF|VPF	vascular endothelial growth factor A	1.01128	0.0161834		0.897673	0.897673
VEGFB	VEGFB	7423	VEGFL|VRF	vascular endothelial growth factor B	1.44779	0.533854		3.25959e-06	0.000148392
VEGFR2	VEGFR2	3791	CD309|FLK1|VEGFR|VEGFR2|KDR	kinase insert domain receptor	0.957473	-0.0626962		0.499525	0.540469
ZYX	ZYX	7791	ESP-2|HED-2	zyxin	0.983651	-0.0237812		0.849259	0.872433

## Sheet: Day 8 Heart SDAP vs NSFA
upperSymbol	Symbol	GeneID	Alias	Description	fold change	log2FoldChange	Final Fold change	pvalue	padj
ACE	ACE	1636	ACE1|CD143|DCP|DCP1|ICH|MVCD3	angiotensin I converting enzyme	1.79513	0.84409	1.79513	0.000354456	0.00129967
ACTA2	ACTA2	59	AAT6|ACTSA|MYMY5	actin_ alpha 2_ smooth muscle_ aorta	2.02927	1.02096	2.02927	1.18947e-05	7.13684e-05
ACTC1	ACTC1	70	ACTC|ASD5|CMD1R|CMH11|LVNC4	actin_ alpha_ cardiac muscle 1	0.804073	-0.314602	-1.24367	0.0011951	0.00281701
ADRA1A	ADRA1A	148	ADRA1C|ADRA1L1|ALPHA1AAR	adrenoceptor alpha 1A	1.14749	0.198482	1.14749	0.225352	0.291632
ADRA1B	ADRA1B	147	ADRA1|ALPHA1BAR	adrenoceptor alpha 1B	1.69052	0.757464	1.69052	0.000708796	0.00182885
ADRA1D	ADRA1D	146	ADRA1|ADRA1A|ADRA1R|ALPHA1|DAR|dJ779E11.2	adrenoceptor alpha 1D	5.28302	2.40136	5.28302	3.95304e-07	6.52251e-06
ADRB1	ADRB1	153	ADRB1R|B1AR|BETA1AR|RHR	adrenoceptor beta 1	1.81529	0.860203	1.81529	0.000413793	0.00136552
ADRB2	ADRB2	154	ADRB2R|ADRBR|B2AR|BAR|BETA2AR	adrenoceptor beta 2_ surface	2.21704	1.14863	2.21704	1.07478e-05	7.13684e-05
ADRB3	ADRB3	155	BETA3AR	adrenoceptor beta 3	1	0	FALSE	1	1
AGTR1B	AGTR1B	185	AG2S|AGTR1B|AT1|AT1AR|AT1B|AT1BR|AT1R|AT2R1|HAT1R|AGTR1	angiotensin II receptor_ type 1	1	0	FALSE	1	1
AHR	AHR	196	bHLHe76	aryl hydrocarbon receptor	1.31483	0.394879	1.31483	0.00789879	0.0162912
AR	AR	367	AIS|AR8|DHTR|HUMARA|HYSP1|KD|NR3C4|SBMA|SMAX1|TFM	androgen receptor	1.96951	0.977838	1.96951	0.00037651	0.00130788
ATP2A	ATP2A	487	ATP2A|SERCA1|ATP2A1	ATPase_ Ca++ transporting_ cardiac muscle_ fast twitch 1	1	0	FALSE	1	1
CACNA1C	CACNA1C	775	CACH2|CACN2|CACNL1A1|CCHL1A1|CaV1.2|LQT8|TS	calcium channel_ voltage-dependent_ L type_ alpha 1C subunit	1.02581	0.0367684	1.02581	0.749275	0.784955
CAT	CAT	847	-	catalase	1.18311	0.242586	1.18311	0.00324694	0.00738959
CCL2	CCL2	6347	GDCF-2|HC11|HSMCR30|MCAF|MCP-1|MCP1|SCYA2|SMC-CF	chemokine (C-C motif) ligand 2	1.49195	0.577203	1.49195	0.0259104	0.0457405
CCL3	CCL3	6348	G0S19-1|LD78ALPHA|MIP-1-alpha|MIP1A|SCYA3	chemokine (C-C motif) ligand 3	1	0	FALSE	1	1
COL11A1	COL11A1	1301	CO11A1|COLL6|STL2	collagen_ type XI_ alpha 1	1	0	FALSE	1	1
COL3A1	COL3A1	1281	EDS4A	collagen_ type III_ alpha 1	1.24512	0.31628	1.24512	0.0403796	0.0634537
DMD	DMD	1756	BMD|CMD3B|DXS142|DXS164|DXS206|DXS230|DXS239|DXS268|DXS269|DXS270|DXS272|MRX85	dystrophin	1.08478	0.117399	1.08478	0.410328	0.483601
EDN1	EDN1	1906	ARCND3|ET1|HDLCQ7|PPET1|QME	endothelin 1	1	0	FALSE	1	1
F2R	F2R	2149	CF2R|HTR|PAR-1|PAR1|TR	coagulation factor II (thrombin) receptor	1.96235	0.972585	1.96235	1.56878e-05	8.62827e-05
FABP3	FABP3	2170	FABP11|H-FABP|M-FABP|MDGI|O-FABP	fatty acid binding protein 3_ muscle and heart	1.5407	0.623586	1.5407	7.7219e-07	1.01929e-05
FN1	FN1	2335	CIG|ED-B|FINC|FN|FNZ|GFND|GFND2|LETS|MSF	fibronectin 1	1.33567	0.417566	1.33567	0.11238	0.15781
FOS	FOS	2353	AP-1|C-FOS|p55	FBJ murine osteosarcoma viral oncogene homolog	1	0	FALSE	1	1
GJA1	GJA1	2697	AVSD3|CMDR|CX43|EKVP|GJAL|HLHS1|HSS|ODDD|PPKCA	gap junction protein_ alpha 1_ 43kDa	1.13713	0.185399	1.13713	0.209434	0.276452
GJA5	GJA5	2702	ATFB11|CX40	gap junction protein_ alpha 5_ 40kDa	3.72247	1.89626	3.72247	8.5157e-08	3.31757e-06
GPX1	GPX1	2876	GPXD|GSHPX1	glutathione peroxidase 1	1.43458	0.520631	1.43458	0.000456755	0.00143552
GSTP1	GSTP1	2950	DFN7|FAEES3|GST3|GSTP|HEL-S-22|PI	glutathione S-transferase pi 1	1.18979	0.250705	1.18979	0.165229	0.222553
HCRT	HCRT	3060	NRCLP1|OX|PPOX	hypocretin (orexin) neuropeptide precursor	1	0	FALSE	1	1
HCRTR1	HCRTR1	3061	OX1R	hypocretin (orexin) receptor 1	1	0	FALSE	1	1
HCRTR2	HCRTR2	3062	OX2R	hypocretin (orexin) receptor 2	0.965986	-0.0499252	-1.03521	0.710184	0.768396
HMOX1	HMOX1	3162	HMOX1D|HO-1|HSP32|bK286B10	heme oxygenase 1	1.67857	0.747234	1.67857	0.023037	0.0422344
HSPA1A	HSPA1A	3303	HEL-S-103|HSP70-1|HSP70-1A|HSP70.1|HSP70I|HSP72|HSPA1	heat shock 70kDa protein 1A	1	0	FALSE	1	1
ICAM1	ICAM1	3383	BB2|CD54|P3.58	intercellular adhesion molecule 1	2.84804	1.50997	2.84804	0.000497963	0.00149389
IL-1ALPHA	IL-1ALPHA	NA	NA	NA	1	0	FALSE	1	1
IL-1BETA	IL-1BETA	NA	NA	NA	1	0	FALSE	1	1
IL-6	IL-6	3569	BSF2|HGF|HSF|IFNB2|IL-6|IL6	interleukin 6	1	0	FALSE	1	1
JAK1	JAK1	3716	JAK1A|JAK1B|JTK3	Janus kinase 1	1.43302	0.519057	1.43302	0.000105213	0.000496003
KCNH2	KCNH2	3757	ERG-1|ERG1|H-ERG|HERG|HERG1|Kv11.1|LQT2|SQT1	potassium channel_ voltage gated eag related subfamily H_ member 2	1.84913	0.886846	1.84913	8.358e-06	6.89535e-05
KCNJ12	KCNJ12	3768	IRK-2|IRK2|KCNJN1|Kir2.2|Kir2.2v|hIRK|hIRK1|hkir2.2x|kcnj12x	potassium channel_ inwardly rectifying subfamily J_ member 12	2.2669	1.18072	2.2669	7.57184e-05	0.000384416
KCNN1	KCNN1	3780	KCa2.1|SK1|SKCA1|hSK1	potassium channel_ calcium activated intermediate/small conductance subfamily N alpha_ member 1	1	0	FALSE	1	1
KCNQ1	KCNQ1	3784	ATFB1|ATFB3|JLNS1|KCNA8|KCNA9|KVLQT1|Kv1.9|Kv7.1|LQT|LQT1|RWS|SQT2|WRS	potassium channel_ voltage gated KQT-like subfamily Q_ member 1	0.97805	-0.0320202	-1.02244	0.860723	0.873965
LDHA	LDHA	3939	GSD11|HEL-S-133P|LDHM|PIG19	lactate dehydrogenase A	1.38425	0.469101	1.38425	0.000230286	0.000949929
MAOA	MAOA	4128	MAO-A	monoamine oxidase A	0.686405	-0.542868	-1.45687	0.0355826	0.0587284
MAOB	MAOB	4129	-	monoamine oxidase B	1	0	FALSE	1	1
MAPK1	MAPK1	5594	ERK|ERK-2|ERK2|ERT1|MAPK2|P42MAPK|PRKM1|PRKM2|p38|p40|p41|p41mapk|p42-MAPK	mitogen-activated protein kinase 1	0.827925	-0.272428	-1.20784	0.000607616	0.00170661
MAPK8	MAPK8	5599	JNK|JNK-46|JNK1|JNK1A2|JNK21B1/2|PRKM8|SAPK1|SAPK1c	mitogen-activated protein kinase 8	1	0	FALSE	1	1
MMP1	MMP1	4312	CLG|CLGN	matrix metallopeptidase 1	1	0	FALSE	1	1
MMP13	MMP13	4322	CLG3|MANDP1|MMP-13	matrix metallopeptidase 13	1	0	FALSE	1	1
MMP9	MMP9	4318	CLG4B|GELB|MANDP2|MMP-9	matrix metallopeptidase 9	1	0	FALSE	1	1
MT1X	MT1X	4501	MT-1l|MT1	metallothionein 1X	1.33256	0.4142	1.33256	0.13329	0.183274
MYC	MYC	4609	MRTL|MYCC|bHLHe39|c-Myc	v-myc avian myelocytomatosis viral oncogene homolog	4.38686	2.13319	4.38686	6.25999e-06	5.90227e-05
MYH6	MYH6	4624	ASD3|CMD1EE|CMH14|MYHC|MYHCA|SSS3|alpha-MHC	myosin_ heavy chain 6_ cardiac muscle_ alpha	1.36601	0.449969	1.36601	0.000206371	0.000908033
MYH7	MYH7	4625	CMD1S|CMH1|MPD1|MYHCB|SPMD|SPMM	myosin_ heavy chain 7_ cardiac muscle_ beta	1.57923	0.659223	1.57923	0.0114251	0.0228503
MYL2	MYL2	4633	CMH10|MLC2	myosin_ light chain 2_ regulatory_ cardiac_ slow	1.03822	0.0541052	1.03822	0.498329	0.559345
MYL3	MYL3	4634	CMH8|MLC1SB|MLC1V|VLC1	myosin_ light chain 3_ alkali; ventricular_ skeletal_ slow	1.17413	0.23159	1.17413	0.0965266	0.138495
NCX1	NCX1	6546	NCX1|SLC8A1	solute carrier family 8 (sodium/calcium exchanger)_ member 1	1.03851	0.054516	1.03851	0.524137	0.576551
NFKB1	NFKB1	4790	EBP-1|KBF1|NF-kB1|NF-kappa-B|NF-kappaB|NFKB-p105|NFKB-p50|NFkappaB|p105|p50	nuclear factor of kappa light polypeptide gene enhancer in B-cells 1	1.13417	0.181632	1.13417	0.0589049	0.0904122
NGF	NGF	4803	Beta-NGF|HSAN5|NGFB	nerve growth factor (beta polypeptide)	1	0	FALSE	1	1
NOS2	NOS2	4843	HEP-NOS|INOS|NOS|NOS2A	nitric oxide synthase 2_ inducible	1	0	FALSE	1	1
NOS3	NOS3	4846	ECNOS|eNOS	nitric oxide synthase 3 (endothelial cell)	2.09385	1.06616	2.09385	1.57574e-07	3.46663e-06
NPPA	NPPA	4878	ANF|ANP|ATFB6|ATRST2|CDD|CDD-ANF|CDP|PND	natriuretic peptide A	0.822635	-0.281676	-1.21561	0.500021	0.559345
NPPB	NPPB	4879	BNP	natriuretic peptide B	1.11703	0.159673	1.11703	0.401808	0.48217
NPY	NPY	4852	PYY4	neuropeptide Y	1	0	FALSE	1	1
NQO1	NQO1	1728	DHQU|DIA4|DTD|NMOR1|NMORI|QR1	NAD(P)H dehydrogenase_ quinone 1	1.27261	0.347792	1.27261	0.035593	0.0587284
NR3C1	NR3C1	2908	GCCR|GCR|GCRST|GR|GRL	nuclear receptor subfamily 3_ group C_ member 1 (glucocorticoid receptor)	0.963512	-0.0536247	-1.03787	0.444922	0.515172
NR3C2	NR3C2	4306	MCR|MLR|MR|NR3C2VIT	nuclear receptor subfamily 3_ group C_ member 2	1.25264	0.324968	1.25264	0.00658128	0.0140118
P75	P75	NA	NA	NA	1	0	FALSE	1	1
PDE3A	PDE3A	5139	CGI-PDE|CGI-PDE A|CGI-PDE-A|HTNB	phosphodiesterase 3A_ cGMP-inhibited	1.4993	0.584292	1.4993	1.10348e-05	7.13684e-05
PECAM1	PECAM1	5175	CD31|CD31/EndoCAM|GPIIA'|PECA1|PECAM-1|endoCAM	platelet/endothelial cell adhesion molecule 1	1.20719	0.271654	1.20719	0.0204677	0.0385962
RYR1	RYR1	6261	CCO|MHS|MHS1|PPP1R137|RYDR|RYR|RYR-1|SKRR	ryanodine receptor 1 (skeletal)	1	0	FALSE	1	1
RYR2	RYR2	6262	ARVC2|ARVD2|RYR-2|RyR|VTSIP	ryanodine receptor 2 (cardiac)	1.07005	0.0976846	1.07005	0.349865	0.435681
SCN3B	SCN3B	55800	ATFB16|BRGDA7|HSA243396|SCNB3	sodium channel_ voltage gated_ type III beta subunit	1	0	FALSE	1	1
SCN5A	SCN5A	6331	CDCD2|CMD1E|CMPD2|HB1|HB2|HBBD|HH1|ICCD|IVF|LQT3|Nav1.5|PFHB1|SSS1|VF1	sodium channel_ voltage gated_ type V alpha subunit	1.58224	0.661971	1.58224	1.00532e-07	3.31757e-06
SOD	SOD	6647	ALS|ALS1|HEL-S-44|IPOA|SOD|hSod1|homodimer|SOD1	superoxide dismutase 1_ soluble	1.06509	0.0909716	1.06509	0.379904	0.464327
STAT1	STAT1	6772	CANDF7|IMD31A|IMD31B|IMD31C|ISGF-3|STAT91	signal transducer and activator of transcription 1_ 91kDa	1.35173	0.434806	1.35173	0.000786884	0.0019235
TAC1	TAC1	6863	Hs.2563|NK2|NKNA|NPK|TAC2	tachykinin_ precursor 1	1	0	FALSE	1	1
TACR1	TACR1	6869	NK1R|NKIR|SPR|TAC1R	tachykinin receptor 1	1	0	FALSE	1	1
TGFB1	TGFB1	7040	CED|DPD1|LAP|TGFB|TGFbeta	transforming growth factor_ beta 1	1.30697	0.386221	1.30697	0.00392639	0.00863806
THBS1	THBS1	7057	THBS|THBS-1|TSP|TSP-1|TSP1	thrombospondin 1	1.41727	0.50312	1.41727	0.0371368	0.0597812
TNF-ALPHA	TNF-ALPHA	7124	DIF|TNF-alpha|TNFA|TNFSF2|TNF	tumor necrosis factor	4.12808	2.04547	4.12808	5.26262e-06	5.78889e-05
TNNC1	TNNC1	7134	CMD1Z|CMH13|TN-C|TNC|TNNC	troponin C type 1 (slow)	0.803927	-0.314863	-1.24389	0.000246413	0.000956664
TNNI3	TNNI3	7137	CMD1FF|CMD2A|CMH7|RCM1|TNNC1|cTnI	troponin I type 3 (cardiac)	0.898164	-0.154949	-1.11338	0.0692951	0.103943
TNNT2	TNNT2	7139	CMD1D|CMH2|CMPD2|LVNC6|RCM3|TnTC|cTnT	troponin T type 2 (cardiac)	1.13095	0.17754	1.13095	0.0758962	0.111314
TPM1	TPM1	7168	C15orf13|CMD1Y|CMH3|HTM-alpha|LVNC9|TMSA	tropomyosin 1 (alpha)	1.22169	0.288876	1.22169	0.0263354	0.0457405
TRKA	TRKA	4914	MTC|TRK|TRK1|TRKA|Trk-A|p140-TrkA|NTRK1	neurotrophic tyrosine kinase_ receptor_ type 1	1	0	FALSE	1	1
TRPA1	TRPA1	8989	ANKTM1|FEPS	transient receptor potential cation channel_ subfamily A_ member 1	1	0	FALSE	1	1
TRPC6	TRPC6	7225	FSGS2|TRP6	transient receptor potential cation channel_ subfamily C_ member 6	1	0	FALSE	1	1
TRPM4	TRPM4	54795	PFHB1B|TRPM4B	transient receptor potential cation channel_ subfamily M_ member 4	1.72566	0.787151	1.72566	0.000620586	0.00170661
TRPV1	TRPV1	7442	VR1	transient receptor potential cation channel_ subfamily V_ member 1	1	0	FALSE	1	1
TXN	TXN	7295	TRDX|TRX|TRX1	thioredoxin	1	2.00581e-16	1	1	1
UBB	UBB	7314	-	ubiquitin B	1.17551	0.233289	1.17551	0.000720458	0.00182885
VCAM1	VCAM1	7412	CD106|INCAM-100	vascular cell adhesion molecule 1	1	0	FALSE	1	1
VEGFA	VEGFA	7422	MVCD1|VEGF|VPF	vascular endothelial growth factor A	1.01861	0.0266056	1.01861	0.833667	0.859719
VEGFB	VEGFB	7423	VEGFL|VRF	vascular endothelial growth factor B	1.21997	0.286841	1.21997	0.0139389	0.0270578
VEGFR2	VEGFR2	3791	CD309|FLK1|VEGFR|VEGFR2|KDR	kinase insert domain receptor	0.940945	-0.0878179	-1.06276	0.342641	0.43489
ZYX	ZYX	7791	ESP-2|HED-2	zyxin	0.97043	-0.0433038	-1.03047	0.727904	0.774866

## Sheet: Day 8 Heart NSAP vs NSFA
upperSymbol	Symbol	GeneID	Alias	Description	Fold change	log2FoldChange	Final Fold change	pvalue	padj
ACE	ACE	1636	ACE1|CD143|DCP|DCP1|ICH|MVCD3	angiotensin I converting enzyme	1.03043	0.0432409	1.03043	0.833411	0.949511
ACTA2	ACTA2	59	AAT6|ACTSA|MYMY5	actin_ alpha 2_ smooth muscle_ aorta	1.20082	0.26402	1.20082	0.189729	0.391316
ACTC1	ACTC1	70	ACTC|ASD5|CMD1R|CMH11|LVNC4	actin_ alpha_ cardiac muscle 1	0.745178	-0.424343	-1.34196	6.98472e-06	0.000460991
ADRA1A	ADRA1A	148	ADRA1C|ADRA1L1|ALPHA1AAR	adrenoceptor alpha 1A	0.932819	-0.100332	-1.07202	0.542829	0.79615
ADRA1B	ADRA1B	147	ADRA1|ALPHA1BAR	adrenoceptor alpha 1B	0.96173	-0.0562955	-1.03979	0.787286	0.949511
ADRA1D	ADRA1D	146	ADRA1|ADRA1A|ADRA1R|ALPHA1|DAR|dJ779E11.2	adrenoceptor alpha 1D	2.06604	1.04687	2.06604	0.011173	0.0931161
ADRB1	ADRB1	153	ADRB1R|B1AR|BETA1AR|RHR	adrenoceptor beta 1	1.13882	0.187544	1.13882	0.436973	0.670703
ADRB2	ADRB2	154	ADRB2R|ADRBR|B2AR|BAR|BETA2AR	adrenoceptor beta 2_ surface	1.1501	0.201761	1.1501	0.374451	0.602775
ADRB3	ADRB3	155	BETA3AR	adrenoceptor beta 3	1	0	FALSE	1	1
AGTR1B	AGTR1B	185	AG2S|AGTR1B|AT1|AT1AR|AT1B|AT1BR|AT1R|AT2R1|HAT1R|AGTR1	angiotensin II receptor_ type 1	1	0	FALSE	1	1
AHR	AHR	196	bHLHe76	aryl hydrocarbon receptor	0.971292	-0.0420232	-1.02956	0.783068	0.949511
AR	AR	367	AIS|AR8|DHTR|HUMARA|HYSP1|KD|NR3C4|SBMA|SMAX1|TFM	androgen receptor	1.25305	0.325443	1.25305	0.231177	0.448755
ATP2A	ATP2A	487	ATP2A|SERCA1|ATP2A1	ATPase_ Ca++ transporting_ cardiac muscle_ fast twitch 1	1	0	FALSE	1	1
CACNA1C	CACNA1C	775	CACH2|CACN2|CACNL1A1|CCHL1A1|CaV1.2|LQT8|TS	calcium channel_ voltage-dependent_ L type_ alpha 1C subunit	1.00629	0.0090471	1.00629	0.937904	0.949511
CAT	CAT	847	-	catalase	1.00444	0.00639777	1.00444	0.937413	0.949511
CCL2	CCL2	6347	GDCF-2|HC11|HSMCR30|MCAF|MCP-1|MCP1|SCYA2|SMC-CF	chemokine (C-C motif) ligand 2	0.914943	-0.128247	-1.09296	0.616434	0.852469
CCL3	CCL3	6348	G0S19-1|LD78ALPHA|MIP-1-alpha|MIP1A|SCYA3	chemokine (C-C motif) ligand 3	1	0	FALSE	1	1
COL11A1	COL11A1	1301	CO11A1|COLL6|STL2	collagen_ type XI_ alpha 1	1	0	FALSE	1	1
COL3A1	COL3A1	1281	EDS4A	collagen_ type III_ alpha 1	1.08723	0.120659	1.08723	0.384606	0.60438
DMD	DMD	1756	BMD|CMD3B|DXS142|DXS164|DXS206|DXS230|DXS239|DXS268|DXS269|DXS270|DXS272|MRX85	dystrophin	0.961634	-0.0564407	-1.0399	0.66931	0.901519
EDN1	EDN1	1906	ARCND3|ET1|HDLCQ7|PPET1|QME	endothelin 1	1	0	FALSE	1	1
F2R	F2R	2149	CF2R|HTR|PAR-1|PAR1|TR	coagulation factor II (thrombin) receptor	1.01412	0.020225	1.01412	0.906616	0.949511
FABP3	FABP3	2170	FABP11|H-FABP|M-FABP|MDGI|O-FABP	fatty acid binding protein 3_ muscle and heart	1.17161	0.228495	1.17161	0.0319633	0.140639
FN1	FN1	2335	CIG|ED-B|FINC|FN|FNZ|GFND|GFND2|LETS|MSF	fibronectin 1	0.989474	-0.0152668	-1.01064	0.949511	0.949511
FOS	FOS	2353	AP-1|C-FOS|p55	FBJ murine osteosarcoma viral oncogene homolog	1	0	FALSE	1	1
GJA1	GJA1	2697	AVSD3|CMDR|CX43|EKVP|GJAL|HLHS1|HSS|ODDD|PPKCA	gap junction protein_ alpha 1_ 43kDa	0.882733	-0.17995	-1.13284	0.178824	0.386907
GJA5	GJA5	2702	ATFB11|CX40	gap junction protein_ alpha 5_ 40kDa	1.48458	0.570056	1.48458	0.0558557	0.204804
GPX1	GPX1	2876	GPXD|GSHPX1	glutathione peroxidase 1	1.14324	0.193124	1.14324	0.151072	0.356098
GSTP1	GSTP1	2950	DFN7|FAEES3|GST3|GSTP|HEL-S-22|PI	glutathione S-transferase pi 1	1.21381	0.279538	1.21381	0.117879	0.297349
HCRT	HCRT	3060	NRCLP1|OX|PPOX	hypocretin (orexin) neuropeptide precursor	1	0	FALSE	1	1
HCRTR1	HCRTR1	3061	OX1R	hypocretin (orexin) receptor 1	1	0	FALSE	1	1
HCRTR2	HCRTR2	3062	OX2R	hypocretin (orexin) receptor 2	0.692177	-0.530787	-1.44472	0.000116765	0.00385324
HMOX1	HMOX1	3162	HMOX1D|HO-1|HSP32|bK286B10	heme oxygenase 1	0.980769	-0.0280144	-1.01961	0.929167	0.949511
HSPA1A	HSPA1A	3303	HEL-S-103|HSP70-1|HSP70-1A|HSP70.1|HSP70I|HSP72|HSPA1	heat shock 70kDa protein 1A	1	0	FALSE	1	1
ICAM1	ICAM1	3383	BB2|CD54|P3.58	intercellular adhesion molecule 1	1.32843	0.409724	1.32843	0.296667	0.515264
IL-1ALPHA	IL-1ALPHA	NA	NA	NA	1	0	FALSE	1	1
IL-1BETA	IL-1BETA	NA	NA	NA	1	0	FALSE	1	1
IL-6	IL-6	3569	BSF2|HGF|HSF|IFNB2|IL-6|IL6	interleukin 6	1	0	FALSE	1	1
JAK1	JAK1	3716	JAK1A|JAK1B|JTK3	Janus kinase 1	0.973874	-0.0381924	-1.02683	0.683678	0.902455
KCNH2	KCNH2	3757	ERG-1|ERG1|H-ERG|HERG|HERG1|Kv11.1|LQT2|SQT1	potassium channel_ voltage gated eag related subfamily H_ member 2	1.39652	0.481835	1.39652	0.0135361	0.0931161
KCNJ12	KCNJ12	3768	IRK-2|IRK2|KCNJN1|Kir2.2|Kir2.2v|hIRK|hIRK1|hkir2.2x|kcnj12x	potassium channel_ inwardly rectifying subfamily J_ member 12	1.08719	0.120602	1.08719	0.619977	0.852469
KCNN1	KCNN1	3780	KCa2.1|SK1|SKCA1|hSK1	potassium channel_ calcium activated intermediate/small conductance subfamily N alpha_ member 1	1	0	FALSE	1	1
KCNQ1	KCNQ1	3784	ATFB1|ATFB3|JLNS1|KCNA8|KCNA9|KVLQT1|Kv1.9|Kv7.1|LQT|LQT1|RWS|SQT2|WRS	potassium channel_ voltage gated KQT-like subfamily Q_ member 1	1.16857	0.224739	1.16857	0.157725	0.358959
LDHA	LDHA	3939	GSD11|HEL-S-133P|LDHM|PIG19	lactate dehydrogenase A	1.22339	0.290881	1.22339	0.0227682	0.118078
MAOA	MAOA	4128	MAO-A	monoamine oxidase A	1.21556	0.281622	1.21556	0.264842	0.496825
MAOB	MAOB	4129	-	monoamine oxidase B	1	0	FALSE	1	1
MAPK1	MAPK1	5594	ERK|ERK-2|ERK2|ERT1|MAPK2|P42MAPK|PRKM1|PRKM2|p38|p40|p41|p41mapk|p42-MAPK	mitogen-activated protein kinase 1	0.907951	-0.139314	-1.10138	0.0456036	0.177049
MAPK8	MAPK8	5599	JNK|JNK-46|JNK1|JNK1A2|JNK21B1/2|PRKM8|SAPK1|SAPK1c	mitogen-activated protein kinase 8	1	0	FALSE	1	1
MMP1	MMP1	4312	CLG|CLGN	matrix metallopeptidase 1	1	0	FALSE	1	1
MMP13	MMP13	4322	CLG3|MANDP1|MMP-13	matrix metallopeptidase 13	1	0	FALSE	1	1
MMP9	MMP9	4318	CLG4B|GELB|MANDP2|MMP-9	matrix metallopeptidase 9	1	0	FALSE	1	1
MT1X	MT1X	4501	MT-1l|MT1	metallothionein 1X	1.03994	0.0565062	1.03994	0.836068	0.949511
MYC	MYC	4609	MRTL|MYCC|bHLHe39|c-Myc	v-myc avian myelocytomatosis viral oncogene homolog	1.70803	0.772333	1.70803	0.0678509	0.235693
MYH6	MYH6	4624	ASD3|CMD1EE|CMH14|MYHC|MYHCA|SSS3|alpha-MHC	myosin_ heavy chain 6_ cardiac muscle_ alpha	1.0956	0.131727	1.0956	0.291423	0.515264
MYH7	MYH7	4625	CMD1S|CMH1|MPD1|MYHCB|SPMD|SPMM	myosin_ heavy chain 7_ cardiac muscle_ beta	1.12903	0.175079	1.12903	0.458006	0.687009
MYL2	MYL2	4633	CMH10|MLC2	myosin_ light chain 2_ regulatory_ cardiac_ slow	0.905572	-0.143099	-1.10427	0.0816132	0.256499
MYL3	MYL3	4634	CMH8|MLC1SB|MLC1V|VLC1	myosin_ light chain 3_ alkali; ventricular_ skeletal_ slow	0.80335	-0.3159	-1.24479	0.00185403	0.0407887
NCX1	NCX1	6546	NCX1|SLC8A1	solute carrier family 8 (sodium/calcium exchanger)_ member 1	0.99383	-0.00892931	-1.00621	0.918742	0.949511
NFKB1	NFKB1	4790	EBP-1|KBF1|NF-kB1|NF-kappa-B|NF-kappaB|NFKB-p105|NFKB-p50|NFkappaB|p105|p50	nuclear factor of kappa light polypeptide gene enhancer in B-cells 1	1.11838	0.161413	1.11838	0.0950679	0.285204
NGF	NGF	4803	Beta-NGF|HSAN5|NGFB	nerve growth factor (beta polypeptide)	1	0	FALSE	1	1
NOS2	NOS2	4843	HEP-NOS|INOS|NOS|NOS2A	nitric oxide synthase 2_ inducible	1	0	FALSE	1	1
NOS3	NOS3	4846	ECNOS|eNOS	nitric oxide synthase 3 (endothelial cell)	1.42023	0.506124	1.42023	0.0126337	0.0931161
NPPA	NPPA	4878	ANF|ANP|ATFB6|ATRST2|CDD|CDD-ANF|CDP|PND	natriuretic peptide A	1.569	0.649844	1.569	0.121643	0.297349
NPPB	NPPB	4879	BNP	natriuretic peptide B	1.27742	0.353229	1.27742	0.0731845	0.241509
NPY	NPY	4852	PYY4	neuropeptide Y	1	0	FALSE	1	1
NQO1	NQO1	1728	DHQU|DIA4|DTD|NMOR1|NMORI|QR1	NAD(P)H dehydrogenase_ quinone 1	0.942675	-0.0851674	-1.06081	0.598235	0.852469
NR3C1	NR3C1	2908	GCCR|GCR|GCRST|GR|GRL	nuclear receptor subfamily 3_ group C_ member 1 (glucocorticoid receptor)	0.925067	-0.11237	-1.081	0.107419	0.28842
NR3C2	NR3C2	4306	MCR|MLR|MR|NR3C2VIT	nuclear receptor subfamily 3_ group C_ member 2	0.988448	-0.016763	-1.01169	0.899163	0.949511
P75	P75	NA	NA	NA	1	0	FALSE	1	1
PDE3A	PDE3A	5139	CGI-PDE|CGI-PDE A|CGI-PDE-A|HTNB	phosphodiesterase 3A_ cGMP-inhibited	1.1223	0.166458	1.1223	0.10925	0.28842
PECAM1	PECAM1	5175	CD31|CD31/EndoCAM|GPIIA'|PECA1|PECAM-1|endoCAM	platelet/endothelial cell adhesion molecule 1	1.10837	0.148444	1.10837	0.205423	0.410846
RYR1	RYR1	6261	CCO|MHS|MHS1|PPP1R137|RYDR|RYR|RYR-1|SKRR	ryanodine receptor 1 (skeletal)	1	0	FALSE	1	1
RYR2	RYR2	6262	ARVC2|ARVD2|RYR-2|RyR|VTSIP	ryanodine receptor 2 (cardiac)	1.00932	0.0133795	1.00932	0.901008	0.949511
SCN3B	SCN3B	55800	ATFB16|BRGDA7|HSA243396|SCNB3	sodium channel_ voltage gated_ type III beta subunit	1	0	FALSE	1	1
SCN5A	SCN5A	6331	CDCD2|CMD1E|CMPD2|HB1|HB2|HBBD|HH1|ICCD|IVF|LQT3|Nav1.5|PFHB1|SSS1|VF1	sodium channel_ voltage gated_ type V alpha subunit	1.19457	0.256493	1.19457	0.0141085	0.0931161
SOD	SOD	6647	ALS|ALS1|HEL-S-44|IPOA|SOD|hSod1|homodimer|SOD1	superoxide dismutase 1_ soluble	0.854644	-0.226605	-1.17008	0.0111453	0.0931161
STAT1	STAT1	6772	CANDF7|IMD31A|IMD31B|IMD31C|ISGF-3|STAT91	signal transducer and activator of transcription 1_ 91kDa	1.22606	0.294034	1.22606	0.0191671	0.115003
TAC1	TAC1	6863	Hs.2563|NK2|NKNA|NPK|TAC2	tachykinin_ precursor 1	1	0	FALSE	1	1
TACR1	TACR1	6869	NK1R|NKIR|SPR|TAC1R	tachykinin receptor 1	1	0	FALSE	1	1
TGFB1	TGFB1	7040	CED|DPD1|LAP|TGFB|TGFbeta	transforming growth factor_ beta 1	1.0791	0.109832	1.0791	0.347138	0.587464
THBS1	THBS1	7057	THBS|THBS-1|TSP|TSP-1|TSP1	thrombospondin 1	1.24574	0.317005	1.24574	0.181729	0.386907
TNF-ALPHA	TNF-ALPHA	7124	DIF|TNF-alpha|TNFA|TNFSF2|TNF	tumor necrosis factor	1.80296	0.850364	1.80296	0.0437726	0.177049
TNNC1	TNNC1	7134	CMD1Z|CMH13|TN-C|TNC|TNNC	troponin C type 1 (slow)	0.867871	-0.204447	-1.15224	0.00700871	0.0931161
TNNI3	TNNI3	7137	CMD1FF|CMD2A|CMH7|RCM1|TNNC1|cTnI	troponin I type 3 (cardiac)	0.859899	-0.217761	-1.16293	0.0114434	0.0931161
TNNT2	TNNT2	7139	CMD1D|CMH2|CMPD2|LVNC6|RCM3|TnTC|cTnT	troponin T type 2 (cardiac)	0.907047	-0.140751	-1.10248	0.103545	0.28842
TPM1	TPM1	7168	C15orf13|CMD1Y|CMH3|HTM-alpha|LVNC9|TMSA	tropomyosin 1 (alpha)	1.09342	0.128848	1.09342	0.363081	0.599083
TRKA	TRKA	4914	MTC|TRK|TRK1|TRKA|Trk-A|p140-TrkA|NTRK1	neurotrophic tyrosine kinase_ receptor_ type 1	1	0	FALSE	1	1
TRPA1	TRPA1	8989	ANKTM1|FEPS	transient receptor potential cation channel_ subfamily A_ member 1	1	0	FALSE	1	1
TRPC6	TRPC6	7225	FSGS2|TRP6	transient receptor potential cation channel_ subfamily C_ member 6	1	0	FALSE	1	1
TRPM4	TRPM4	54795	PFHB1B|TRPM4B	transient receptor potential cation channel_ subfamily M_ member 4	1.21386	0.279607	1.21386	0.270995	0.496825
TRPV1	TRPV1	7442	VR1	transient receptor potential cation channel_ subfamily V_ member 1	1	0	FALSE	1	1
TXN	TXN	7295	TRDX|TRX|TRX1	thioredoxin	0.857079	-0.2225	-1.16675	0.0232578	0.118078
UBB	UBB	7314	-	ubiquitin B	0.990442	-0.0138553	-1.00965	0.818853	0.949511
VCAM1	VCAM1	7412	CD106|INCAM-100	vascular cell adhesion molecule 1	1	0	FALSE	1	1
VEGFA	VEGFA	7422	MVCD1|VEGF|VPF	vascular endothelial growth factor A	1.00725	0.0104222	1.00725	0.935111	0.949511
VEGFB	VEGFB	7423	VEGFL|VRF	vascular endothelial growth factor B	0.84264	-0.247012	-1.18675	0.0297781	0.140383
VEGFR2	VEGFR2	3791	CD309|FLK1|VEGFR|VEGFR2|KDR	kinase insert domain receptor	0.982738	-0.0251216	-1.01757	0.784398	0.949511
ZYX	ZYX	7791	ESP-2|HED-2	zyxin	0.986559	-0.0195226	-1.01362	0.874575	0.949511

## Sheet: Day 8 Heart SDFA vs NSFA
upperSymbol	Symbol	GeneID	Alias	Description	Fold change	log2FoldChange	Final Fold change	pvalue	padj
ACE	ACE	1636	ACE1|CD143|DCP|DCP1|ICH|MVCD3	angiotensin I converting enzyme	1.44422	0.53029	1.44422	0.0226794	0.0534587
ACTA2	ACTA2	59	AAT6|ACTSA|MYMY5	actin_ alpha 2_ smooth muscle_ aorta	1.92681	0.946218	1.92681	5.03371e-05	0.000415281
ACTC1	ACTC1	70	ACTC|ASD5|CMD1R|CMH11|LVNC4	actin_ alpha_ cardiac muscle 1	0.847787	-0.238227	-1.17954	0.0139434	0.0364894
ADRA1A	ADRA1A	148	ADRA1C|ADRA1L1|ALPHA1AAR	adrenoceptor alpha 1A	1.02008	0.0286784	1.02008	0.863075	0.876353
ADRA1B	ADRA1B	147	ADRA1|ALPHA1BAR	adrenoceptor alpha 1B	1.40599	0.491586	1.40599	0.0312885	0.0712082
ADRA1D	ADRA1D	146	ADRA1|ADRA1A|ADRA1R|ALPHA1|DAR|dJ779E11.2	adrenoceptor alpha 1D	4.15094	2.05344	4.15094	1.15826e-05	0.000264253
ADRB1	ADRB1	153	ADRB1R|B1AR|BETA1AR|RHR	adrenoceptor beta 1	1.41765	0.503498	1.41765	0.0436373	0.0887892
ADRB2	ADRB2	154	ADRB2R|ADRBR|B2AR|BAR|BETA2AR	adrenoceptor beta 2_ surface	1.79716	0.845719	1.79716	0.00119436	0.00492672
ADRB3	ADRB3	155	BETA3AR	adrenoceptor beta 3	1	0	FALSE	1	1
AGTR1B	AGTR1B	185	AG2S|AGTR1B|AT1|AT1AR|AT1B|AT1BR|AT1R|AT2R1|HAT1R|AGTR1	angiotensin II receptor_ type 1	1	0	FALSE	1	1
AHR	AHR	196	bHLHe76	aryl hydrocarbon receptor	1.16364	0.21864	1.16364	0.158743	0.261925
AR	AR	367	AIS|AR8|DHTR|HUMARA|HYSP1|KD|NR3C4|SBMA|SMAX1|TFM	androgen receptor	1.57012	0.650877	1.57012	0.0200491	0.0490088
ATP2A	ATP2A	487	ATP2A|SERCA1|ATP2A1	ATPase_ Ca++ transporting_ cardiac muscle_ fast twitch 1	1	0	FALSE	1	1
CACNA1C	CACNA1C	775	CACH2|CACN2|CACNL1A1|CCHL1A1|CaV1.2|LQT8|TS	calcium channel_ voltage-dependent_ L type_ alpha 1C subunit	1.01735	0.0248212	1.01735	0.829906	0.870601
CAT	CAT	847	-	catalase	1.12752	0.173147	1.12752	0.0400146	0.0851923
CCL2	CCL2	6347	GDCF-2|HC11|HSMCR30|MCAF|MCP-1|MCP1|SCYA2|SMC-CF	chemokine (C-C motif) ligand 2	1.07356	0.102407	1.07356	0.696155	0.792176
CCL3	CCL3	6348	G0S19-1|LD78ALPHA|MIP-1-alpha|MIP1A|SCYA3	chemokine (C-C motif) ligand 3	1	0	FALSE	1	1
COL11A1	COL11A1	1301	CO11A1|COLL6|STL2	collagen_ type XI_ alpha 1	1	0	FALSE	1	1
COL3A1	COL3A1	1281	EDS4A	collagen_ type III_ alpha 1	1.25163	0.323806	1.25163	0.0364042	0.0800892
DMD	DMD	1756	BMD|CMD3B|DXS142|DXS164|DXS206|DXS230|DXS239|DXS268|DXS269|DXS270|DXS272|MRX85	dystrophin	1.17203	0.229009	1.17203	0.117727	0.209999
EDN1	EDN1	1906	ARCND3|ET1|HDLCQ7|PPET1|QME	endothelin 1	1	0	FALSE	1	1
F2R	F2R	2149	CF2R|HTR|PAR-1|PAR1|TR	coagulation factor II (thrombin) receptor	1.61176	0.688641	1.61176	0.00190958	0.00700178
FABP3	FABP3	2170	FABP11|H-FABP|M-FABP|MDGI|O-FABP	fatty acid binding protein 3_ muscle and heart	1.44206	0.52813	1.44206	2.46415e-05	0.000325267
FN1	FN1	2335	CIG|ED-B|FINC|FN|FNZ|GFND|GFND2|LETS|MSF	fibronectin 1	1.30292	0.381753	1.30292	0.144755	0.24497
FOS	FOS	2353	AP-1|C-FOS|p55	FBJ murine osteosarcoma viral oncogene homolog	1	0	FALSE	1	1
GJA1	GJA1	2697	AVSD3|CMDR|CX43|EKVP|GJAL|HLHS1|HSS|ODDD|PPKCA	gap junction protein_ alpha 1_ 43kDa	1.2262	0.294198	1.2262	0.0451307	0.0887892
GJA5	GJA5	2702	ATFB11|CX40	gap junction protein_ alpha 5_ 40kDa	2.69604	1.43084	2.69604	4.42653e-05	0.000415281
GPX1	GPX1	2876	GPXD|GSHPX1	glutathione peroxidase 1	1.47547	0.561173	1.47547	0.000160736	0.00117873
GSTP1	GSTP1	2950	DFN7|FAEES3|GST3|GSTP|HEL-S-22|PI	glutathione S-transferase pi 1	0.896708	-0.15729	-1.11519	0.40593	0.546763
HCRT	HCRT	3060	NRCLP1|OX|PPOX	hypocretin (orexin) neuropeptide precursor	1	0	FALSE	1	1
HCRTR1	HCRTR1	3061	OX1R	hypocretin (orexin) receptor 1	1	0	FALSE	1	1
HCRTR2	HCRTR2	3062	OX2R	hypocretin (orexin) receptor 2	0.886054	-0.174533	-1.1286	0.211647	0.332587
HMOX1	HMOX1	3162	HMOX1D|HO-1|HSP32|bK286B10	heme oxygenase 1	1.29121	0.368722	1.29121	0.260267	0.3904
HSPA1A	HSPA1A	3303	HEL-S-103|HSP70-1|HSP70-1A|HSP70.1|HSP70I|HSP72|HSPA1	heat shock 70kDa protein 1A	1	0	FALSE	1	1
ICAM1	ICAM1	3383	BB2|CD54|P3.58	intercellular adhesion molecule 1	2.04902	1.03493	2.04902	0.0143746	0.0364894
IL-1ALPHA	IL-1ALPHA	NA	NA	NA	1	0	FALSE	1	1
IL-1BETA	IL-1BETA	NA	NA	NA	1	0	FALSE	1	1
IL-6	IL-6	3569	BSF2|HGF|HSF|IFNB2|IL-6|IL6	interleukin 6	1	0	FALSE	1	1
JAK1	JAK1	3716	JAK1A|JAK1B|JTK3	Janus kinase 1	1.35853	0.442049	1.35853	0.000872799	0.00389675
KCNH2	KCNH2	3757	ERG-1|ERG1|H-ERG|HERG|HERG1|Kv11.1|LQT2|SQT1	potassium channel_ voltage gated eag related subfamily H_ member 2	1.54159	0.624415	1.54159	0.00176244	0.0068424
KCNJ12	KCNJ12	3768	IRK-2|IRK2|KCNJN1|Kir2.2|Kir2.2v|hIRK|hIRK1|hkir2.2x|kcnj12x	potassium channel_ inwardly rectifying subfamily J_ member 12	1.99644	0.997431	1.99644	0.000751372	0.00384822
KCNN1	KCNN1	3780	KCa2.1|SK1|SKCA1|hSK1	potassium channel_ calcium activated intermediate/small conductance subfamily N alpha_ member 1	1	0	FALSE	1	1
KCNQ1	KCNQ1	3784	ATFB1|ATFB3|JLNS1|KCNA8|KCNA9|KVLQT1|Kv1.9|Kv7.1|LQT|LQT1|RWS|SQT2|WRS	potassium channel_ voltage gated KQT-like subfamily Q_ member 1	0.856339	-0.223746	-1.16776	0.237382	0.364353
LDHA	LDHA	3939	GSD11|HEL-S-133P|LDHM|PIG19	lactate dehydrogenase A	1.25218	0.324444	1.25218	0.0114372	0.0314522
MAOA	MAOA	4128	MAO-A	monoamine oxidase A	0.946377	-0.0795128	-1.05666	0.763648	0.840012
MAOB	MAOB	4129	-	monoamine oxidase B	1	0	FALSE	1	1
MAPK1	MAPK1	5594	ERK|ERK-2|ERK2|ERT1|MAPK2|P42MAPK|PRKM1|PRKM2|p38|p40|p41|p41mapk|p42-MAPK	mitogen-activated protein kinase 1	0.795268	-0.330488	-1.25744	4.65393e-05	0.000415281
MAPK8	MAPK8	5599	JNK|JNK-46|JNK1|JNK1A2|JNK21B1/2|PRKM8|SAPK1|SAPK1c	mitogen-activated protein kinase 8	1	0	FALSE	1	1
MMP1	MMP1	4312	CLG|CLGN	matrix metallopeptidase 1	1	0	FALSE	1	1
MMP13	MMP13	4322	CLG3|MANDP1|MMP-13	matrix metallopeptidase 13	1	0	FALSE	1	1
MMP9	MMP9	4318	CLG4B|GELB|MANDP2|MMP-9	matrix metallopeptidase 9	1	0	FALSE	1	1
MT1X	MT1X	4501	MT-1l|MT1	metallothionein 1X	1.10311	0.141579	1.10311	0.606497	0.710997
MYC	MYC	4609	MRTL|MYCC|bHLHe39|c-Myc	v-myc avian myelocytomatosis viral oncogene homolog	2.90511	1.53859	2.90511	0.000885626	0.00389675
MYH6	MYH6	4624	ASD3|CMD1EE|CMH14|MYHC|MYHCA|SSS3|alpha-MHC	myosin_ heavy chain 6_ cardiac muscle_ alpha	1.26584	0.340098	1.26584	0.00681513	0.0203125
MYH7	MYH7	4625	CMD1S|CMH1|MPD1|MYHCB|SPMD|SPMM	myosin_ heavy chain 7_ cardiac muscle_ beta	1.70227	0.767456	1.70227	0.00351747	0.0116076
MYL2	MYL2	4633	CMH10|MLC2	myosin_ light chain 2_ regulatory_ cardiac_ slow	0.957081	-0.0632868	-1.04484	0.445586	0.568054
MYL3	MYL3	4634	CMH8|MLC1SB|MLC1V|VLC1	myosin_ light chain 3_ alkali; ventricular_ skeletal_ slow	1.16623	0.221848	1.16623	0.11104	0.20939
NCX1	NCX1	6546	NCX1|SLC8A1	solute carrier family 8 (sodium/calcium exchanger)_ member 1	0.988191	-0.0171375	-1.01195	0.845015	0.871422
NFKB1	NFKB1	4790	EBP-1|KBF1|NF-kB1|NF-kappa-B|NF-kappaB|NFKB-p105|NFKB-p50|NFkappaB|p105|p50	nuclear factor of kappa light polypeptide gene enhancer in B-cells 1	1.03946	0.0558352	1.03946	0.566055	0.679266
NGF	NGF	4803	Beta-NGF|HSAN5|NGFB	nerve growth factor (beta polypeptide)	1	0	FALSE	1	1
NOS2	NOS2	4843	HEP-NOS|INOS|NOS|NOS2A	nitric oxide synthase 2_ inducible	1	0	FALSE	1	1
NOS3	NOS3	4846	ECNOS|eNOS	nitric oxide synthase 3 (endothelial cell)	1.62982	0.704715	1.62982	0.000757983	0.00384822
NPPA	NPPA	4878	ANF|ANP|ATFB6|ATRST2|CDD|CDD-ANF|CDP|PND	natriuretic peptide A	0.73124	-0.451583	-1.36754	0.273813	0.401593
NPPB	NPPB	4879	BNP	natriuretic peptide B	1.04149	0.0586485	1.04149	0.751271	0.840012
NPY	NPY	4852	PYY4	neuropeptide Y	1	0	FALSE	1	1
NQO1	NQO1	1728	DHQU|DIA4|DTD|NMOR1|NMORI|QR1	NAD(P)H dehydrogenase_ quinone 1	1.07006	0.0976967	1.07006	0.558538	0.679266
NR3C1	NR3C1	2908	GCCR|GCR|GCRST|GR|GRL	nuclear receptor subfamily 3_ group C_ member 1 (glucocorticoid receptor)	0.971863	-0.0411758	-1.02895	0.55684	0.679266
NR3C2	NR3C2	4306	MCR|MLR|MR|NR3C2VIT	nuclear receptor subfamily 3_ group C_ member 2	1.02461	0.0350759	1.02461	0.791001	0.855837
P75	P75	NA	NA	NA	1	0	FALSE	1	1
PDE3A	PDE3A	5139	CGI-PDE|CGI-PDE A|CGI-PDE-A|HTNB	phosphodiesterase 3A_ cGMP-inhibited	1.48711	0.572509	1.48711	1.60153e-05	0.000264253
PECAM1	PECAM1	5175	CD31|CD31/EndoCAM|GPIIA'|PECA1|PECAM-1|endoCAM	platelet/endothelial cell adhesion molecule 1	1.12648	0.171818	1.12648	0.143783	0.24497
RYR1	RYR1	6261	CCO|MHS|MHS1|PPP1R137|RYDR|RYR|RYR-1|SKRR	ryanodine receptor 1 (skeletal)	1	0	FALSE	1	1
RYR2	RYR2	6262	ARVC2|ARVD2|RYR-2|RyR|VTSIP	ryanodine receptor 2 (cardiac)	0.994247	-0.00832321	-1.00579	0.938566	0.938566
SCN3B	SCN3B	55800	ATFB16|BRGDA7|HSA243396|SCNB3	sodium channel_ voltage gated_ type III beta subunit	1	0	FALSE	1	1
SCN5A	SCN5A	6331	CDCD2|CMD1E|CMPD2|HB1|HB2|HBBD|HH1|ICCD|IVF|LQT3|Nav1.5|PFHB1|SSS1|VF1	sodium channel_ voltage gated_ type V alpha subunit	1.56213	0.643516	1.56213	2.30521e-07	1.52144e-05
SOD	SOD	6647	ALS|ALS1|HEL-S-44|IPOA|SOD|hSod1|homodimer|SOD1	superoxide dismutase 1_ soluble	1.058	0.0813333	1.058	0.432317	0.568054
STAT1	STAT1	6772	CANDF7|IMD31A|IMD31B|IMD31C|ISGF-3|STAT91	signal transducer and activator of transcription 1_ 91kDa	1.36968	0.45384	1.36968	0.000465647	0.00279388
TAC1	TAC1	6863	Hs.2563|NK2|NKNA|NPK|TAC2	tachykinin_ precursor 1	1	0	FALSE	1	1
TACR1	TACR1	6869	NK1R|NKIR|SPR|TAC1R	tachykinin receptor 1	1	0	FALSE	1	1
TGFB1	TGFB1	7040	CED|DPD1|LAP|TGFB|TGFbeta	transforming growth factor_ beta 1	1.3046	0.383612	1.3046	0.00415365	0.0130543
THBS1	THBS1	7057	THBS|THBS-1|TSP|TSP-1|TSP1	thrombospondin 1	1.25426	0.326834	1.25426	0.169107	0.272222
TNF-ALPHA	TNF-ALPHA	7124	DIF|TNF-alpha|TNFA|TNFSF2|TNF	tumor necrosis factor	3.1133	1.63844	3.1133	0.000279765	0.00184645
TNNC1	TNNC1	7134	CMD1Z|CMH13|TN-C|TNC|TNNC	troponin C type 1 (slow)	0.764281	-0.387825	-1.30842	1.43981e-05	0.000264253
TNNI3	TNNI3	7137	CMD1FF|CMD2A|CMH7|RCM1|TNNC1|cTnI	troponin I type 3 (cardiac)	0.851516	-0.231895	-1.17438	0.00707859	0.0203125
TNNT2	TNNT2	7139	CMD1D|CMH2|CMPD2|LVNC6|RCM3|TnTC|cTnT	troponin T type 2 (cardiac)	1.14828	0.199472	1.14828	0.0457399	0.0887892
TPM1	TPM1	7168	C15orf13|CMD1Y|CMH3|HTM-alpha|LVNC9|TMSA	tropomyosin 1 (alpha)	0.97863	-0.031164	-1.02184	0.831029	0.870601
TRKA	TRKA	4914	MTC|TRK|TRK1|TRKA|Trk-A|p140-TrkA|NTRK1	neurotrophic tyrosine kinase_ receptor_ type 1	1	0	FALSE	1	1
TRPA1	TRPA1	8989	ANKTM1|FEPS	transient receptor potential cation channel_ subfamily A_ member 1	1	0	FALSE	1	1
TRPC6	TRPC6	7225	FSGS2|TRP6	transient receptor potential cation channel_ subfamily C_ member 6	1	0	FALSE	1	1
TRPM4	TRPM4	54795	PFHB1B|TRPM4B	transient receptor potential cation channel_ subfamily M_ member 4	1.14307	0.192911	1.14307	0.447558	0.568054
TRPV1	TRPV1	7442	VR1	transient receptor potential cation channel_ subfamily V_ member 1	1	0	FALSE	1	1
TXN	TXN	7295	TRDX|TRX|TRX1	thioredoxin	0.963766	-0.0532444	-1.0376	0.614043	0.710997
UBB	UBB	7314	-	ubiquitin B	1.15517	0.208104	1.15517	0.00274408	0.00953207
VCAM1	VCAM1	7412	CD106|INCAM-100	vascular cell adhesion molecule 1	1	0	FALSE	1	1
VEGFA	VEGFA	7422	MVCD1|VEGF|VPF	vascular endothelial growth factor A	0.904231	-0.145236	-1.10591	0.287247	0.403368
VEGFB	VEGFB	7423	VEGFL|VRF	vascular endothelial growth factor B	1.09645	0.132836	1.09645	0.280445	0.402377
VEGFR2	VEGFR2	3791	CD309|FLK1|VEGFR|VEGFR2|KDR	kinase insert domain receptor	0.937916	-0.0924687	-1.06619	0.317705	0.436844
ZYX	ZYX	7791	ESP-2|HED-2	zyxin	0.87164	-0.198196	-1.14726	0.116275	0.209999

## Sheet: Day 1 Heart NSAP vs NSFA
upperSymbol	Symbol	GeneID	Alias	Description	Fold change	log2FoldChange	Final Fold change	pvalue	padj
ACE	ACE	1636	ACE1|CD143|DCP|DCP1|ICH|MVCD3	angiotensin I converting enzyme	0.990579	-0.0136564	-1.00951	0.957299	0.957299
ACTA2	ACTA2	59	AAT6|ACTSA|MYMY5	actin_ alpha 2_ smooth muscle_ aorta	1.24461	0.315696	1.24461	0.219317	0.452341
ACTC1	ACTC1	70	ACTC|ASD5|CMD1R|CMH11|LVNC4	actin_ alpha_ cardiac muscle 1	1.03925	0.0555438	1.03925	0.59326	0.752984
ADRA1A	ADRA1A	148	ADRA1C|ADRA1L1|ALPHA1AAR	adrenoceptor alpha 1A	1.14093	0.190204	1.14093	0.264661	0.499075
ADRA1B	ADRA1B	147	ADRA1|ALPHA1BAR	adrenoceptor alpha 1B	1.13956	0.188481	1.13956	0.433103	0.595517
ADRA1D	ADRA1D	146	ADRA1|ADRA1A|ADRA1R|ALPHA1|DAR|dJ779E11.2	adrenoceptor alpha 1D	1.17739	0.235597	1.17739	0.647164	0.790978
ADRB1	ADRB1	153	ADRB1R|B1AR|BETA1AR|RHR	adrenoceptor beta 1	1.45677	0.542772	1.45677	0.035148	0.206749
ADRB2	ADRB2	154	ADRB2R|ADRBR|B2AR|BAR|BETA2AR	adrenoceptor beta 2_ surface	1.16969	0.226129	1.16969	0.428745	0.595517
ADRB3	ADRB3	155	BETA3AR	adrenoceptor beta 3	1	0	FALSE	1	1
AGTR1B	AGTR1B	185	AG2S|AGTR1B|AT1|AT1AR|AT1B|AT1BR|AT1R|AT2R1|HAT1R|AGTR1	angiotensin II receptor_ type 1	1	0	FALSE	1	1
AHR	AHR	196	bHLHe76	aryl hydrocarbon receptor	1.19588	0.258068	1.19588	0.103963	0.320426
AR	AR	367	AIS|AR8|DHTR|HUMARA|HYSP1|KD|NR3C4|SBMA|SMAX1|TFM	androgen receptor	1.22105	0.288125	1.22105	0.326467	0.567021
ATP2A	ATP2A	487	ATP2A|SERCA1|ATP2A1	ATPase_ Ca++ transporting_ cardiac muscle_ fast twitch 1	1	0	FALSE	1	1
CACNA1C	CACNA1C	775	CACH2|CACN2|CACNL1A1|CCHL1A1|CaV1.2|LQT8|TS	calcium channel_ voltage-dependent_ L type_ alpha 1C subunit	1.23423	0.303605	1.23423	0.0107005	0.206749
CAT	CAT	847	-	catalase	1.15164	0.20369	1.15164	0.0177412	0.206749
CCL2	CCL2	6347	GDCF-2|HC11|HSMCR30|MCAF|MCP-1|MCP1|SCYA2|SMC-CF	chemokine (C-C motif) ligand 2	0.963265	-0.0539949	-1.03814	0.843973	0.913152
CCL3	CCL3	6348	G0S19-1|LD78ALPHA|MIP-1-alpha|MIP1A|SCYA3	chemokine (C-C motif) ligand 3	1	0	FALSE	1	1
COL11A1	COL11A1	1301	CO11A1|COLL6|STL2	collagen_ type XI_ alpha 1	1	0	FALSE	1	1
COL3A1	COL3A1	1281	EDS4A	collagen_ type III_ alpha 1	1.10361	0.142225	1.10361	0.37272	0.573963
DMD	DMD	1756	BMD|CMD3B|DXS142|DXS164|DXS206|DXS230|DXS239|DXS268|DXS269|DXS270|DXS272|MRX85	dystrophin	1.07703	0.107062	1.07703	0.422998	0.595517
EDN1	EDN1	1906	ARCND3|ET1|HDLCQ7|PPET1|QME	endothelin 1	1	0	FALSE	1	1
F2R	F2R	2149	CF2R|HTR|PAR-1|PAR1|TR	coagulation factor II (thrombin) receptor	0.982166	-0.0259607	-1.01816	0.915301	0.957299
FABP3	FABP3	2170	FABP11|H-FABP|M-FABP|MDGI|O-FABP	fatty acid binding protein 3_ muscle and heart	1.13108	0.1777	1.13108	0.215243	0.452341
FN1	FN1	2335	CIG|ED-B|FINC|FN|FNZ|GFND|GFND2|LETS|MSF	fibronectin 1	1.0136	0.0194828	1.0136	0.943474	0.957299
FOS	FOS	2353	AP-1|C-FOS|p55	FBJ murine osteosarcoma viral oncogene homolog	1	0	FALSE	1	1
GJA1	GJA1	2697	AVSD3|CMDR|CX43|EKVP|GJAL|HLHS1|HSS|ODDD|PPKCA	gap junction protein_ alpha 1_ 43kDa	1.14885	0.20019	1.14885	0.181616	0.413333
GJA5	GJA5	2702	ATFB11|CX40	gap junction protein_ alpha 5_ 40kDa	1.11509	0.157156	1.11509	0.688978	0.816526
GPX1	GPX1	2876	GPXD|GSHPX1	glutathione peroxidase 1	1.16238	0.217087	1.16238	0.173352	0.408615
GSTP1	GSTP1	2950	DFN7|FAEES3|GST3|GSTP|HEL-S-22|PI	glutathione S-transferase pi 1	1.21111	0.276335	1.21111	0.131927	0.349021
HCRT	HCRT	3060	NRCLP1|OX|PPOX	hypocretin (orexin) neuropeptide precursor	1	0	FALSE	1	1
HCRTR1	HCRTR1	3061	OX1R	hypocretin (orexin) receptor 1	1	0	FALSE	1	1
HCRTR2	HCRTR2	3062	OX2R	hypocretin (orexin) receptor 2	1.16581	0.221328	1.16581	0.132205	0.349021
HMOX1	HMOX1	3162	HMOX1D|HO-1|HSP32|bK286B10	heme oxygenase 1	1.01697	0.0242772	1.01697	0.943927	0.957299
HSPA1A	HSPA1A	3303	HEL-S-103|HSP70-1|HSP70-1A|HSP70.1|HSP70I|HSP72|HSPA1	heat shock 70kDa protein 1A	1	0	FALSE	1	1
ICAM1	ICAM1	3383	BB2|CD54|P3.58	intercellular adhesion molecule 1	1.23034	0.299051	1.23034	0.518495	0.670994
IL-1ALPHA	IL-1ALPHA	NA	NA	NA	1	0	FALSE	1	1
IL-1BETA	IL-1BETA	NA	NA	NA	1	0	FALSE	1	1
IL-6	IL-6	3569	BSF2|HGF|HSF|IFNB2|IL-6|IL6	interleukin 6	1	0	FALSE	1	1
JAK1	JAK1	3716	JAK1A|JAK1B|JTK3	Janus kinase 1	1.0125	0.0179219	1.0125	0.900553	0.957299
KCNH2	KCNH2	3757	ERG-1|ERG1|H-ERG|HERG|HERG1|Kv11.1|LQT2|SQT1	potassium channel_ voltage gated eag related subfamily H_ member 2	1.55172	0.633864	1.55172	0.00289769	0.191248
KCNJ12	KCNJ12	3768	IRK-2|IRK2|KCNJN1|Kir2.2|Kir2.2v|hIRK|hIRK1|hkir2.2x|kcnj12x	potassium channel_ inwardly rectifying subfamily J_ member 12	1.22098	0.288042	1.22098	0.373946	0.573963
KCNN1	KCNN1	3780	KCa2.1|SK1|SKCA1|hSK1	potassium channel_ calcium activated intermediate/small conductance subfamily N alpha_ member 1	1	0	FALSE	1	1
KCNQ1	KCNQ1	3784	ATFB1|ATFB3|JLNS1|KCNA8|KCNA9|KVLQT1|Kv1.9|Kv7.1|LQT|LQT1|RWS|SQT2|WRS	potassium channel_ voltage gated KQT-like subfamily Q_ member 1	1.24558	0.316814	1.24558	0.0739265	0.271064
LDHA	LDHA	3939	GSD11|HEL-S-133P|LDHM|PIG19	lactate dehydrogenase A	1.20029	0.263379	1.20029	0.0539461	0.237363
MAOA	MAOA	4128	MAO-A	monoamine oxidase A	0.819009	-0.288049	-1.22099	0.288785	0.526082
MAOB	MAOB	4129	-	monoamine oxidase B	1	0	FALSE	1	1
MAPK1	MAPK1	5594	ERK|ERK-2|ERK2|ERT1|MAPK2|P42MAPK|PRKM1|PRKM2|p38|p40|p41|p41mapk|p42-MAPK	mitogen-activated protein kinase 1	1.14358	0.193558	1.14358	0.0289501	0.206749
MAPK8	MAPK8	5599	JNK|JNK-46|JNK1|JNK1A2|JNK21B1/2|PRKM8|SAPK1|SAPK1c	mitogen-activated protein kinase 8	1	0	FALSE	1	1
MMP1	MMP1	4312	CLG|CLGN	matrix metallopeptidase 1	1	0	FALSE	1	1
MMP13	MMP13	4322	CLG3|MANDP1|MMP-13	matrix metallopeptidase 13	1	0	FALSE	1	1
MMP9	MMP9	4318	CLG4B|GELB|MANDP2|MMP-9	matrix metallopeptidase 9	1	0	FALSE	1	1
MT1X	MT1X	4501	MT-1l|MT1	metallothionein 1X	1.52261	0.606543	1.52261	0.0316671	0.206749
MYC	MYC	4609	MRTL|MYCC|bHLHe39|c-Myc	v-myc avian myelocytomatosis viral oncogene homolog	1.19214	0.253559	1.19214	0.618473	0.770174
MYH6	MYH6	4624	ASD3|CMD1EE|CMH14|MYHC|MYHCA|SSS3|alpha-MHC	myosin_ heavy chain 6_ cardiac muscle_ alpha	1.1699	0.226386	1.1699	0.0841623	0.277736
MYH7	MYH7	4625	CMD1S|CMH1|MPD1|MYHCB|SPMD|SPMM	myosin_ heavy chain 7_ cardiac muscle_ beta	1.18286	0.242278	1.18286	0.387645	0.581467
MYL2	MYL2	4633	CMH10|MLC2	myosin_ light chain 2_ regulatory_ cardiac_ slow	1.1264	0.171714	1.1264	0.0407233	0.206749
MYL3	MYL3	4634	CMH8|MLC1SB|MLC1V|VLC1	myosin_ light chain 3_ alkali; ventricular_ skeletal_ slow	0.976844	-0.0338004	-1.02371	0.812185	0.908545
NCX1	NCX1	6546	NCX1|SLC8A1	solute carrier family 8 (sodium/calcium exchanger)_ member 1	1.12376	0.16833	1.12376	0.0581789	0.239988
NFKB1	NFKB1	4790	EBP-1|KBF1|NF-kB1|NF-kappa-B|NF-kappaB|NFKB-p105|NFKB-p50|NFkappaB|p105|p50	nuclear factor of kappa light polypeptide gene enhancer in B-cells 1	1.08888	0.122848	1.08888	0.215768	0.452341
NGF	NGF	4803	Beta-NGF|HSAN5|NGFB	nerve growth factor (beta polypeptide)	1	0	FALSE	1	1
NOS2	NOS2	4843	HEP-NOS|INOS|NOS|NOS2A	nitric oxide synthase 2_ inducible	1	0	FALSE	1	1
NOS3	NOS3	4846	ECNOS|eNOS	nitric oxide synthase 3 (endothelial cell)	1.25175	0.323942	1.25175	0.155594	0.39497
NPPA	NPPA	4878	ANF|ANP|ATFB6|ATRST2|CDD|CDD-ANF|CDP|PND	natriuretic peptide A	1.28923	0.366504	1.28923	0.403899	0.592385
NPPB	NPPB	4879	BNP	natriuretic peptide B	1.11448	0.156368	1.11448	0.454092	0.611634
NPY	NPY	4852	PYY4	neuropeptide Y	1	0	FALSE	1	1
NQO1	NQO1	1728	DHQU|DIA4|DTD|NMOR1|NMORI|QR1	NAD(P)H dehydrogenase_ quinone 1	1.20029	0.26338	1.20029	0.128026	0.349021
NR3C1	NR3C1	2908	GCCR|GCR|GCRST|GR|GRL	nuclear receptor subfamily 3_ group C_ member 1 (glucocorticoid receptor)	1.06228	0.0871613	1.06228	0.229786	0.459573
NR3C2	NR3C2	4306	MCR|MLR|MR|NR3C2VIT	nuclear receptor subfamily 3_ group C_ member 2	1.21072	0.275869	1.21072	0.0351056	0.206749
P75	P75	NA	NA	NA	1	0	FALSE	1	1
PDE3A	PDE3A	5139	CGI-PDE|CGI-PDE A|CGI-PDE-A|HTNB	phosphodiesterase 3A_ cGMP-inhibited	1.10243	0.140688	1.10243	0.339603	0.573963
PECAM1	PECAM1	5175	CD31|CD31/EndoCAM|GPIIA'|PECA1|PECAM-1|endoCAM	platelet/endothelial cell adhesion molecule 1	1.02515	0.0358346	1.02515	0.770125	0.891723
RYR1	RYR1	6261	CCO|MHS|MHS1|PPP1R137|RYDR|RYR|RYR-1|SKRR	ryanodine receptor 1 (skeletal)	1	0	FALSE	1	1
RYR2	RYR2	6262	ARVC2|ARVD2|RYR-2|RyR|VTSIP	ryanodine receptor 2 (cardiac)	1.16333	0.218255	1.16333	0.048073	0.22663
SCN3B	SCN3B	55800	ATFB16|BRGDA7|HSA243396|SCNB3	sodium channel_ voltage gated_ type III beta subunit	1	0	FALSE	1	1
SCN5A	SCN5A	6331	CDCD2|CMD1E|CMPD2|HB1|HB2|HBBD|HH1|ICCD|IVF|LQT3|Nav1.5|PFHB1|SSS1|VF1	sodium channel_ voltage gated_ type V alpha subunit	1.23617	0.30588	1.23617	0.0311936	0.206749
SOD	SOD	6647	ALS|ALS1|HEL-S-44|IPOA|SOD|hSod1|homodimer|SOD1	superoxide dismutase 1_ soluble	1.05033	0.0708364	1.05033	0.494941	0.653323
STAT1	STAT1	6772	CANDF7|IMD31A|IMD31B|IMD31C|ISGF-3|STAT91	signal transducer and activator of transcription 1_ 91kDa	1.02104	0.0300375	1.02104	0.832528	0.913152
TAC1	TAC1	6863	Hs.2563|NK2|NKNA|NPK|TAC2	tachykinin_ precursor 1	1	0	FALSE	1	1
TACR1	TACR1	6869	NK1R|NKIR|SPR|TAC1R	tachykinin receptor 1	1	0	FALSE	1	1
TGFB1	TGFB1	7040	CED|DPD1|LAP|TGFB|TGFbeta	transforming growth factor_ beta 1	1.02284	0.0325854	1.02284	0.806583	0.908545
THBS1	THBS1	7057	THBS|THBS-1|TSP|TSP-1|TSP1	thrombospondin 1	0.932225	-0.10125	-1.0727	0.69281	0.816526
TNF-ALPHA	TNF-ALPHA	7124	DIF|TNF-alpha|TNFA|TNFSF2|TNF	tumor necrosis factor	1.461	0.54696	1.461	0.256526	0.497962
TNNC1	TNNC1	7134	CMD1Z|CMH13|TN-C|TNC|TNNC	troponin C type 1 (slow)	1.13037	0.176795	1.13037	0.0798289	0.2773
TNNI3	TNNI3	7137	CMD1FF|CMD2A|CMH7|RCM1|TNNC1|cTnI	troponin I type 3 (cardiac)	1.14597	0.196573	1.14597	0.0286644	0.206749
TNNT2	TNNT2	7139	CMD1D|CMH2|CMPD2|LVNC6|RCM3|TnTC|cTnT	troponin T type 2 (cardiac)	1.16231	0.216994	1.16231	0.030554	0.206749
TPM1	TPM1	7168	C15orf13|CMD1Y|CMH3|HTM-alpha|LVNC9|TMSA	tropomyosin 1 (alpha)	1.16306	0.217923	1.16306	0.106809	0.320426
TRKA	TRKA	4914	MTC|TRK|TRK1|TRKA|Trk-A|p140-TrkA|NTRK1	neurotrophic tyrosine kinase_ receptor_ type 1	1	0	FALSE	1	1
TRPA1	TRPA1	8989	ANKTM1|FEPS	transient receptor potential cation channel_ subfamily A_ member 1	1	0	FALSE	1	1
TRPC6	TRPC6	7225	FSGS2|TRP6	transient receptor potential cation channel_ subfamily C_ member 6	1	0	FALSE	1	1
TRPM4	TRPM4	54795	PFHB1B|TRPM4B	transient receptor potential cation channel_ subfamily M_ member 4	1.38211	0.466872	1.38211	0.0635468	0.246711
TRPV1	TRPV1	7442	VR1	transient receptor potential cation channel_ subfamily V_ member 1	1	0	FALSE	1	1
TXN	TXN	7295	TRDX|TRX|TRX1	thioredoxin	1.06974	0.0972555	1.06974	0.356684	0.573963
UBB	UBB	7314	-	ubiquitin B	1.1166	0.159117	1.1166	0.0298912	0.206749
VCAM1	VCAM1	7412	CD106|INCAM-100	vascular cell adhesion molecule 1	1	0	FALSE	1	1
VEGFA	VEGFA	7422	MVCD1|VEGF|VPF	vascular endothelial growth factor A	1.20196	0.265386	1.20196	0.0404111	0.206749
VEGFB	VEGFB	7423	VEGFL|VRF	vascular endothelial growth factor B	1.09703	0.133598	1.09703	0.294924	0.526082
VEGFR2	VEGFR2	3791	CD309|FLK1|VEGFR|VEGFR2|KDR	kinase insert domain receptor	1.09438	0.130115	1.09438	0.170151	0.408615
ZYX	ZYX	7791	ESP-2|HED-2	zyxin	1.08553	0.118399	1.08553	0.356868	0.573963

## Sheet: Day 1 Heart SDFA vs NSFA
upperSymbol	Symbol	GeneID	Alias	Description			Fold change	log2FoldChange	Final Fold change	pvalue	padj
ACE	ACE	1636	ACE1|CD143|DCP|DCP1|ICH|MVCD3	angiotensin I converting enzyme			1.43338	0.519419	1.43338	0.018446	0.0559366
ACTA2	ACTA2	59	AAT6|ACTSA|MYMY5	actin_ alpha 2_ smooth muscle_ aorta			1.2189	0.285575	1.2189	0.250634	0.403459
ACTC1	ACTC1	70	ACTC|ASD5|CMD1R|CMH11|LVNC4	actin_ alpha_ cardiac muscle 1			0.997177	-0.00407848	-1.00283	0.967949	0.967949
ADRA1A	ADRA1A	148	ADRA1C|ADRA1L1|ALPHA1AAR	adrenoceptor alpha 1A			1.37278	0.457102	1.37278	0.00406881	0.0244129
ADRA1B	ADRA1B	147	ADRA1|ALPHA1BAR	adrenoceptor alpha 1B			1.36095	0.444615	1.36095	0.0522812	0.111308
ADRA1D	ADRA1D	146	ADRA1|ADRA1A|ADRA1R|ALPHA1|DAR|dJ779E11.2	adrenoceptor alpha 1D			2.0989	1.06963	2.0989	0.0192613	0.0559366
ADRB1	ADRB1	153	ADRB1R|B1AR|BETA1AR|RHR	adrenoceptor beta 1			1.91914	0.940463	1.91914	8.81686e-05	0.00581913
ADRB2	ADRB2	154	ADRB2R|ADRBR|B2AR|BAR|BETA2AR	adrenoceptor beta 2_ surface			1.74033	0.799362	1.74033	0.00167033	0.0137802
ADRB3	ADRB3	155	BETA3AR	adrenoceptor beta 3			1	0	FALSE	1	1
AGTR1B	AGTR1B	185	AG2S|AGTR1B|AT1|AT1AR|AT1B|AT1BR|AT1R|AT2R1|HAT1R|AGTR1	angiotensin II receptor_ type 1			1	0	FALSE	1	1
AHR	AHR	196	bHLHe76	aryl hydrocarbon receptor			1.24742	0.31895	1.24742	0.037913	0.0893663
AR	AR	367	AIS|AR8|DHTR|HUMARA|HYSP1|KD|NR3C4|SBMA|SMAX1|TFM	androgen receptor			1.83158	0.873088	1.83158	0.00122504	0.0137802
ATP2A	ATP2A	487	ATP2A|SERCA1|ATP2A1	ATPase_ Ca++ transporting_ cardiac muscle_ fast twitch 1			1	0	FALSE	1	1
CACNA1C	CACNA1C	775	CACH2|CACN2|CACNL1A1|CCHL1A1|CaV1.2|LQT8|TS	calcium channel_ voltage-dependent_ L type_ alpha 1C subunit			1.05286	0.0743071	1.05286	0.492272	0.691275
CAT	CAT	847	-	catalase			1.0974	0.134092	1.0974	0.102469	0.204938
CCL2	CCL2	6347	GDCF-2|HC11|HSMCR30|MCAF|MCP-1|MCP1|SCYA2|SMC-CF	chemokine (C-C motif) ligand 2			1.63061	0.705414	1.63061	0.002418	0.017732
CCL3	CCL3	6348	G0S19-1|LD78ALPHA|MIP-1-alpha|MIP1A|SCYA3	chemokine (C-C motif) ligand 3			1	0	FALSE	1	1
COL11A1	COL11A1	1301	CO11A1|COLL6|STL2	collagen_ type XI_ alpha 1			1	0	FALSE	1	1
COL3A1	COL3A1	1281	EDS4A	collagen_ type III_ alpha 1			0.961401	-0.0567899	-1.04015	0.733403	0.849203
DMD	DMD	1756	BMD|CMD3B|DXS142|DXS164|DXS206|DXS230|DXS239|DXS268|DXS269|DXS270|DXS272|MRX85	dystrophin			0.819501	-0.287182	-1.22025	0.0518635	0.111308
EDN1	EDN1	1906	ARCND3|ET1|HDLCQ7|PPET1|QME	endothelin 1			1	0	FALSE	1	1
F2R	F2R	2149	CF2R|HTR|PAR-1|PAR1|TR	coagulation factor II (thrombin) receptor			1.0933	0.128687	1.0933	0.573143	0.741714
FABP3	FABP3	2170	FABP11|H-FABP|M-FABP|MDGI|O-FABP	fatty acid binding protein 3_ muscle and heart			1.03478	0.0493299	1.03478	0.72597	0.849203
FN1	FN1	2335	CIG|ED-B|FINC|FN|FNZ|GFND|GFND2|LETS|MSF	fibronectin 1			1.02966	0.0421613	1.02966	0.872783	0.944322
FOS	FOS	2353	AP-1|C-FOS|p55	FBJ murine osteosarcoma viral oncogene homolog			1	0	FALSE	1	1
GJA1	GJA1	2697	AVSD3|CMDR|CX43|EKVP|GJAL|HLHS1|HSS|ODDD|PPKCA	gap junction protein_ alpha 1_ 43kDa			0.985842	-0.0205711	-1.01436	0.890281	0.947718
GJA5	GJA5	2702	ATFB11|CX40	gap junction protein_ alpha 5_ 40kDa			1.82243	0.865863	1.82243	0.0132429	0.0485575
GPX1	GPX1	2876	GPXD|GSHPX1	glutathione peroxidase 1			0.970925	-0.0425679	-1.02995	0.788561	0.897329
GSTP1	GSTP1	2950	DFN7|FAEES3|GST3|GSTP|HEL-S-22|PI	glutathione S-transferase pi 1			1.405	0.490574	1.405	0.00718727	0.0364892
HCRT	HCRT	3060	NRCLP1|OX|PPOX	hypocretin (orexin) neuropeptide precursor			1	0	FALSE	1	1
HCRTR1	HCRTR1	3061	OX1R	hypocretin (orexin) receptor 1			1	0	FALSE	1	1
HCRTR2	HCRTR2	3062	OX2R	hypocretin (orexin) receptor 2			1.01004	0.0144127	1.01004	0.920706	0.96455
HMOX1	HMOX1	3162	HMOX1D|HO-1|HSP32|bK286B10	heme oxygenase 1			1.90281	0.92813	1.90281	0.00127572	0.0137802
HSPA1A	HSPA1A	3303	HEL-S-103|HSP70-1|HSP70-1A|HSP70.1|HSP70I|HSP72|HSPA1	heat shock 70kDa protein 1A			1	0	FALSE	1	1
ICAM1	ICAM1	3383	BB2|CD54|P3.58	intercellular adhesion molecule 1			2.49136	1.31693	2.49136	0.000605148	0.00998494
IL-1ALPHA	IL-1ALPHA	NA	NA	NA			1	0	FALSE	1	1
IL-1BETA	IL-1BETA	NA	NA	NA			1	0	FALSE	1	1
IL-6	IL-6	3569	BSF2|HGF|HSF|IFNB2|IL-6|IL6	interleukin 6			1	0	FALSE	1	1
JAK1	JAK1	3716	JAK1A|JAK1B|JTK3	Janus kinase 1			1.07773	0.108002	1.07773	0.41467	0.608182
KCNH2	KCNH2	3757	ERG-1|ERG1|H-ERG|HERG|HERG1|Kv11.1|LQT2|SQT1	potassium channel_ voltage gated eag related subfamily H_ member 2			1.56729	0.648273	1.56729	0.00159326	0.0137802
KCNJ12	KCNJ12	3768	IRK-2|IRK2|KCNJN1|Kir2.2|Kir2.2v|hIRK|hIRK1|hkir2.2x|kcnj12x	potassium channel_ inwardly rectifying subfamily J_ member 12			1.50391	0.588715	1.50391	0.0473773	0.107824
KCNN1	KCNN1	3780	KCa2.1|SK1|SKCA1|hSK1	potassium channel_ calcium activated intermediate/small conductance subfamily N alpha_ member 1			1	0	FALSE	1	1
KCNQ1	KCNQ1	3784	ATFB1|ATFB3|JLNS1|KCNA8|KCNA9|KVLQT1|Kv1.9|Kv7.1|LQT|LQT1|RWS|SQT2|WRS	potassium channel_ voltage gated KQT-like subfamily Q_ member 1			1.23475	0.30422	1.23475	0.0733565	0.151298
LDHA	LDHA	3939	GSD11|HEL-S-133P|LDHM|PIG19	lactate dehydrogenase A			1.05603	0.0786474	1.05603	0.551623	0.728142
MAOA	MAOA	4128	MAO-A	monoamine oxidase A			0.963184	-0.0541163	-1.03822	0.838282	0.922111
MAOB	MAOB	4129	-	monoamine oxidase B			1	0	FALSE	1	1
MAPK1	MAPK1	5594	ERK|ERK-2|ERK2|ERT1|MAPK2|P42MAPK|PRKM1|PRKM2|p38|p40|p41|p41mapk|p42-MAPK	mitogen-activated protein kinase 1			1.05573	0.0782429	1.05573	0.33284	0.49926
MAPK8	MAPK8	5599	JNK|JNK-46|JNK1|JNK1A2|JNK21B1/2|PRKM8|SAPK1|SAPK1c	mitogen-activated protein kinase 8			1	0	FALSE	1	1
MMP1	MMP1	4312	CLG|CLGN	matrix metallopeptidase 1			1	0	FALSE	1	1
MMP13	MMP13	4322	CLG3|MANDP1|MMP-13	matrix metallopeptidase 13			1	0	FALSE	1	1
MMP9	MMP9	4318	CLG4B|GELB|MANDP2|MMP-9	matrix metallopeptidase 9			1	0	FALSE	1	1
MT1X	MT1X	4501	MT-1l|MT1	metallothionein 1X			1.91732	0.939095	1.91732	0.000356418	0.00784119
MYC	MYC	4609	MRTL|MYCC|bHLHe39|c-Myc	v-myc avian myelocytomatosis viral oncogene homolog			2.22372	1.15297	2.22372	0.00970722	0.0400423
MYH6	MYH6	4624	ASD3|CMD1EE|CMH14|MYHC|MYHCA|SSS3|alpha-MHC	myosin_ heavy chain 6_ cardiac muscle_ alpha			1.058	0.0813377	1.058	0.51017	0.701484
MYH7	MYH7	4625	CMD1S|CMH1|MPD1|MYHCB|SPMD|SPMM	myosin_ heavy chain 7_ cardiac muscle_ beta			1.12166	0.165642	1.12166	0.543538	0.728142
MYL2	MYL2	4633	CMH10|MLC2	myosin_ light chain 2_ regulatory_ cardiac_ slow			1.12573	0.170863	1.12573	0.0352259	0.0861077
MYL3	MYL3	4634	CMH8|MLC1SB|MLC1V|VLC1	myosin_ light chain 3_ alkali; ventricular_ skeletal_ slow			1.00391	0.00562403	1.00391	0.966811	0.967949
NCX1	NCX1	6546	NCX1|SLC8A1	solute carrier family 8 (sodium/calcium exchanger)_ member 1			1.0737	0.102597	1.0737	0.225091	0.3714
NFKB1	NFKB1	4790	EBP-1|KBF1|NF-kB1|NF-kappa-B|NF-kappaB|NFKB-p105|NFKB-p50|NFkappaB|p105|p50	nuclear factor of kappa light polypeptide gene enhancer in B-cells 1			1.17864	0.237129	1.17864	0.0132073	0.0485575
NGF	NGF	4803	Beta-NGF|HSAN5|NGFB	nerve growth factor (beta polypeptide)			1	0	FALSE	1	1
NOS2	NOS2	4843	HEP-NOS|INOS|NOS|NOS2A	nitric oxide synthase 2_ inducible			1	0	FALSE	1	1
NOS3	NOS3	4846	ECNOS|eNOS	nitric oxide synthase 3 (endothelial cell)			1.44905	0.535105	1.44905	0.0142905	0.0496407
NPPA	NPPA	4878	ANF|ANP|ATFB6|ATRST2|CDD|CDD-ANF|CDP|PND	natriuretic peptide A			1.06549	0.0915119	1.06549	0.829963	0.922111
NPPB	NPPB	4879	BNP	natriuretic peptide B			1.11444	0.156321	1.11444	0.437519	0.627744
NPY	NPY	4852	PYY4	neuropeptide Y			1	0	FALSE	1	1
NQO1	NQO1	1728	DHQU|DIA4|DTD|NMOR1|NMORI|QR1	NAD(P)H dehydrogenase_ quinone 1			1.36307	0.446855	1.36307	0.00513922	0.0282657
NR3C1	NR3C1	2908	GCCR|GCR|GCRST|GR|GRL	nuclear receptor subfamily 3_ group C_ member 1 (glucocorticoid receptor)			1.0635	0.0888195	1.0635	0.205205	0.34727
NR3C2	NR3C2	4306	MCR|MLR|MR|NR3C2VIT	nuclear receptor subfamily 3_ group C_ member 2			1.23575	0.305385	1.23575	0.0163723	0.0540287
P75	P75	NA	NA	NA			1	0	FALSE	1	1
PDE3A	PDE3A	5139	CGI-PDE|CGI-PDE A|CGI-PDE-A|HTNB	phosphodiesterase 3A_ cGMP-inhibited			1.03705	0.0524797	1.03705	0.718315	0.849203
PECAM1	PECAM1	5175	CD31|CD31/EndoCAM|GPIIA'|PECA1|PECAM-1|endoCAM	platelet/endothelial cell adhesion molecule 1			1.1976	0.260152	1.1976	0.0248437	0.0630649
RYR1	RYR1	6261	CCO|MHS|MHS1|PPP1R137|RYDR|RYR|RYR-1|SKRR	ryanodine receptor 1 (skeletal)			1	0	FALSE	1	1
RYR2	RYR2	6262	ARVC2|ARVD2|RYR-2|RyR|VTSIP	ryanodine receptor 2 (cardiac)			0.967111	-0.0482465	-1.03401	0.622274	0.774908
SCN3B	SCN3B	55800	ATFB16|BRGDA7|HSA243396|SCNB3	sodium channel_ voltage gated_ type III beta subunit			1	0	FALSE	1	1
SCN5A	SCN5A	6331	CDCD2|CMD1E|CMPD2|HB1|HB2|HBBD|HH1|ICCD|IVF|LQT3|Nav1.5|PFHB1|SSS1|VF1	sodium channel_ voltage gated_ type V alpha subunit			1.10756	0.147379	1.10756	0.291415	0.447288
SOD	SOD	6647	ALS|ALS1|HEL-S-44|IPOA|SOD|hSod1|homodimer|SOD1	superoxide dismutase 1_ soluble			0.925248	-0.112088	-1.08079	0.279164	0.438686
STAT1	STAT1	6772	CANDF7|IMD31A|IMD31B|IMD31C|ISGF-3|STAT91	signal transducer and activator of transcription 1_ 91kDa			1.05252	0.073852	1.05252	0.587758	0.746
TAC1	TAC1	6863	Hs.2563|NK2|NKNA|NPK|TAC2	tachykinin_ precursor 1			1	0	FALSE	1	1
TACR1	TACR1	6869	NK1R|NKIR|SPR|TAC1R	tachykinin receptor 1			1	0	FALSE	1	1
TGFB1	TGFB1	7040	CED|DPD1|LAP|TGFB|TGFbeta	transforming growth factor_ beta 1			0.857597	-0.221627	-1.16605	0.114151	0.221163
THBS1	THBS1	7057	THBS|THBS-1|TSP|TSP-1|TSP1	thrombospondin 1			1.47619	0.561879	1.47619	0.0087095	0.0383218
TNF-ALPHA	TNF-ALPHA	7124	DIF|TNF-alpha|TNFA|TNFSF2|TNF	tumor necrosis factor			2.47297	1.30625	2.47297	0.00368698	0.0243341
TNNC1	TNNC1	7134	CMD1Z|CMH13|TN-C|TNC|TNNC	troponin C type 1 (slow)			1.09452	0.130302	1.09452	0.169628	0.302579
TNNI3	TNNI3	7137	CMD1FF|CMD2A|CMH7|RCM1|TNNC1|cTnI	troponin I type 3 (cardiac)			1.14935	0.200816	1.14935	0.0208086	0.0560093
TNNT2	TNNT2	7139	CMD1D|CMH2|CMPD2|LVNC6|RCM3|TnTC|cTnT	troponin T type 2 (cardiac)			1.03301	0.0468592	1.03301	0.643739	0.786792
TPM1	TPM1	7168	C15orf13|CMD1Y|CMH3|HTM-alpha|LVNC9|TMSA	tropomyosin 1 (alpha)			1.23997	0.310306	1.23997	0.0212157	0.0560093
TRKA	TRKA	4914	MTC|TRK|TRK1|TRKA|Trk-A|p140-TrkA|NTRK1	neurotrophic tyrosine kinase_ receptor_ type 1			1	0	FALSE	1	1
TRPA1	TRPA1	8989	ANKTM1|FEPS	transient receptor potential cation channel_ subfamily A_ member 1			1	0	FALSE	1	1
TRPC6	TRPC6	7225	FSGS2|TRP6	transient receptor potential cation channel_ subfamily C_ member 6			1	0	FALSE	1	1
TRPM4	TRPM4	54795	PFHB1B|TRPM4B	transient receptor potential cation channel_ subfamily M_ member 4			1.57383	0.654281	1.57383	0.00805757	0.0379857
TRPV1	TRPV1	7442	VR1	transient receptor potential cation channel_ subfamily V_ member 1			1	0	FALSE	1	1
TXN	TXN	7295	TRDX|TRX|TRX1	thioredoxin			0.996087	-0.00565614	-1.00393	0.957182	0.967949
UBB	UBB	7314	-	ubiquitin B			1.12129	0.165153	1.12129	0.0194931	0.0559366
VCAM1	VCAM1	7412	CD106|INCAM-100	vascular cell adhesion molecule 1			1	0	FALSE	1	1
VEGFA	VEGFA	7422	MVCD1|VEGF|VPF	vascular endothelial growth factor A			1.13369	0.181021	1.13369	0.127995	0.234657
VEGFB	VEGFB	7423	VEGFL|VRF	vascular endothelial growth factor B			1.14164	0.191106	1.14164	0.117284	0.221163
VEGFR2	VEGFR2	3791	CD309|FLK1|VEGFR|VEGFR2|KDR	kinase insert domain receptor			0.921272	-0.1183	-1.08546	0.185697	0.322526
ZYX	ZYX	7791	ESP-2|HED-2	zyxin			1.35275	0.435896	1.35275	0.000251707	0.00784119

## Sheet: Day 1 Heart SDAP vs NSFA
upperSymbol	Symbol	GeneID	Alias	Description		Fold change	log2FoldChange	Final Fold change	pvalue	padj
ACE	ACE	1636	ACE1|CD143|DCP|DCP1|ICH|MVCD3	angiotensin I converting enzyme		0.976735	-0.0339605	-1.02382	0.894117	0.997374
ACTA2	ACTA2	59	AAT6|ACTSA|MYMY5	actin_ alpha 2_ smooth muscle_ aorta		1.13397	0.181383	1.13397	0.482492	0.997374
ACTC1	ACTC1	70	ACTC|ASD5|CMD1R|CMH11|LVNC4	actin_ alpha_ cardiac muscle 1		1.01076	0.0154461	1.01076	0.882869	0.997374
ADRA1A	ADRA1A	148	ADRA1C|ADRA1L1|ALPHA1AAR	adrenoceptor alpha 1A		0.947712	-0.07748	-1.05517	0.636975	0.997374
ADRA1B	ADRA1B	147	ADRA1|ALPHA1BAR	adrenoceptor alpha 1B		1.09181	0.126718	1.09181	0.597455	0.997374
ADRA1D	ADRA1D	146	ADRA1|ADRA1A|ADRA1R|ALPHA1|DAR|dJ779E11.2	adrenoceptor alpha 1D		0.722135	-0.46966	-1.38478	0.35721	0.997374
ADRB1	ADRB1	153	ADRB1R|B1AR|BETA1AR|RHR	adrenoceptor beta 1		0.951249	-0.0721058	-1.05125	0.760828	0.997374
ADRB2	ADRB2	154	ADRB2R|ADRBR|B2AR|BAR|BETA2AR	adrenoceptor beta 2_ surface		1.02289	0.0326492	1.02289	0.908398	0.997374
ADRB3	ADRB3	155	BETA3AR	adrenoceptor beta 3		1	0	FALSE	1	1
AGTR1B	AGTR1B	185	AG2S|AGTR1B|AT1|AT1AR|AT1B|AT1BR|AT1R|AT2R1|HAT1R|AGTR1	angiotensin II receptor_ type 1		1	0	FALSE	1	1
AHR	AHR	196	bHLHe76	aryl hydrocarbon receptor		1.07452	0.103694	1.07452	0.505427	0.997374
AR	AR	367	AIS|AR8|DHTR|HUMARA|HYSP1|KD|NR3C4|SBMA|SMAX1|TFM	androgen receptor		0.968421	-0.0462937	-1.03261	0.871232	0.997374
ATP2A	ATP2A	487	ATP2A|SERCA1|ATP2A1	ATPase_ Ca++ transporting_ cardiac muscle_ fast twitch 1		1	0	FALSE	1	1
CACNA1C	CACNA1C	775	CACH2|CACN2|CACNL1A1|CCHL1A1|CaV1.2|LQT8|TS	calcium channel_ voltage-dependent_ L type_ alpha 1C subunit		1.02629	0.0374452	1.02629	0.73497	0.997374
CAT	CAT	847	-	catalase		1.13952	0.188421	1.13952	0.0281505	0.997374
CCL2	CCL2	6347	GDCF-2|HC11|HSMCR30|MCAF|MCP-1|MCP1|SCYA2|SMC-CF	chemokine (C-C motif) ligand 2		0.732362	-0.449372	-1.36545	0.0926815	0.997374
CCL3	CCL3	6348	G0S19-1|LD78ALPHA|MIP-1-alpha|MIP1A|SCYA3	chemokine (C-C motif) ligand 3		1	0	FALSE	1	1
COL11A1	COL11A1	1301	CO11A1|COLL6|STL2	collagen_ type XI_ alpha 1		1	0	FALSE	1	1
COL3A1	COL3A1	1281	EDS4A	collagen_ type III_ alpha 1		1.00122	0.00175265	1.00122	0.991786	0.997374
DMD	DMD	1756	BMD|CMD3B|DXS142|DXS164|DXS206|DXS230|DXS239|DXS268|DXS269|DXS270|DXS272|MRX85	dystrophin		1.00706	0.0101523	1.00706	0.94305	0.997374
EDN1	EDN1	1906	ARCND3|ET1|HDLCQ7|PPET1|QME	endothelin 1		1	0	FALSE	1	1
F2R	F2R	2149	CF2R|HTR|PAR-1|PAR1|TR	coagulation factor II (thrombin) receptor		1.01521	0.0217719	1.01521	0.928468	0.997374
FABP3	FABP3	2170	FABP11|H-FABP|M-FABP|MDGI|O-FABP	fatty acid binding protein 3_ muscle and heart		1.11022	0.150846	1.11022	0.295386	0.997374
FN1	FN1	2335	CIG|ED-B|FINC|FN|FNZ|GFND|GFND2|LETS|MSF	fibronectin 1		1.05616	0.0788252	1.05616	0.771909	0.997374
FOS	FOS	2353	AP-1|C-FOS|p55	FBJ murine osteosarcoma viral oncogene homolog		1	0	FALSE	1	1
GJA1	GJA1	2697	AVSD3|CMDR|CX43|EKVP|GJAL|HLHS1|HSS|ODDD|PPKCA	gap junction protein_ alpha 1_ 43kDa		1.00035	0.000507837	1.00035	0.997374	0.997374
GJA5	GJA5	2702	ATFB11|CX40	gap junction protein_ alpha 5_ 40kDa		0.875834	-0.19127	-1.14177	0.624269	0.997374
GPX1	GPX1	2876	GPXD|GSHPX1	glutathione peroxidase 1		1.02234	0.0318758	1.02234	0.846026	0.997374
GSTP1	GSTP1	2950	DFN7|FAEES3|GST3|GSTP|HEL-S-22|PI	glutathione S-transferase pi 1		0.961782	-0.0562175	-1.03974	0.731708	0.997374
HCRT	HCRT	3060	NRCLP1|OX|PPOX	hypocretin (orexin) neuropeptide precursor		1	0	FALSE	1	1
HCRTR1	HCRTR1	3061	OX1R	hypocretin (orexin) receptor 1		1	0	FALSE	1	1
HCRTR2	HCRTR2	3062	OX2R	hypocretin (orexin) receptor 2		1.04647	0.0655332	1.04647	0.662151	0.997374
HMOX1	HMOX1	3162	HMOX1D|HO-1|HSP32|bK286B10	heme oxygenase 1		0.725702	-0.462551	-1.37798	0.170402	0.997374
HSPA1A	HSPA1A	3303	HEL-S-103|HSP70-1|HSP70-1A|HSP70.1|HSP70I|HSP72|HSPA1	heat shock 70kDa protein 1A		1	0	FALSE	1	1
ICAM1	ICAM1	3383	BB2|CD54|P3.58	intercellular adhesion molecule 1		0.821164	-0.284258	-1.21778	0.534741	0.997374
IL-1ALPHA	IL-1ALPHA	NA	NA	NA		1	0	FALSE	1	1
IL-1BETA	IL-1BETA	NA	NA	NA		1	0	FALSE	1	1
IL-6	IL-6	3569	BSF2|HGF|HSF|IFNB2|IL-6|IL6	interleukin 6		1	0	FALSE	1	1
JAK1	JAK1	3716	JAK1A|JAK1B|JTK3	Janus kinase 1		0.931696	-0.102068	-1.07331	0.487441	0.997374
KCNH2	KCNH2	3757	ERG-1|ERG1|H-ERG|HERG|HERG1|Kv11.1|LQT2|SQT1	potassium channel_ voltage gated eag related subfamily H_ member 2		1.18569	0.245727	1.18569	0.240797	0.997374
KCNJ12	KCNJ12	3768	IRK-2|IRK2|KCNJN1|Kir2.2|Kir2.2v|hIRK|hIRK1|hkir2.2x|kcnj12x	potassium channel_ inwardly rectifying subfamily J_ member 12		0.950893	-0.0726453	-1.05164	0.824207	0.997374
KCNN1	KCNN1	3780	KCa2.1|SK1|SKCA1|hSK1	potassium channel_ calcium activated intermediate/small conductance subfamily N alpha_ member 1		1	0	FALSE	1	1
KCNQ1	KCNQ1	3784	ATFB1|ATFB3|JLNS1|KCNA8|KCNA9|KVLQT1|Kv1.9|Kv7.1|LQT|LQT1|RWS|SQT2|WRS	potassium channel_ voltage gated KQT-like subfamily Q_ member 1		1.11962	0.163009	1.11962	0.330077	0.997374
LDHA	LDHA	3939	GSD11|HEL-S-133P|LDHM|PIG19	lactate dehydrogenase A		1.02045	0.0292008	1.02045	0.829628	0.997374
MAOA	MAOA	4128	MAO-A	monoamine oxidase A		1.04063	0.0574595	1.04063	0.834068	0.997374
MAOB	MAOB	4129	-	monoamine oxidase B		1	0	FALSE	1	1
MAPK1	MAPK1	5594	ERK|ERK-2|ERK2|ERT1|MAPK2|P42MAPK|PRKM1|PRKM2|p38|p40|p41|p41mapk|p42-MAPK	mitogen-activated protein kinase 1		1.07808	0.108462	1.07808	0.205633	0.997374
MAPK8	MAPK8	5599	JNK|JNK-46|JNK1|JNK1A2|JNK21B1/2|PRKM8|SAPK1|SAPK1c	mitogen-activated protein kinase 8		1	0	FALSE	1	1
MMP1	MMP1	4312	CLG|CLGN	matrix metallopeptidase 1		1	0	FALSE	1	1
MMP13	MMP13	4322	CLG3|MANDP1|MMP-13	matrix metallopeptidase 13		1	0	FALSE	1	1
MMP9	MMP9	4318	CLG4B|GELB|MANDP2|MMP-9	matrix metallopeptidase 9		1	0	FALSE	1	1
MT1X	MT1X	4501	MT-1l|MT1	metallothionein 1X		1.06342	0.0887072	1.06342	0.743954	0.997374
MYC	MYC	4609	MRTL|MYCC|bHLHe39|c-Myc	v-myc avian myelocytomatosis viral oncogene homolog		0.693107	-0.528849	-1.44278	0.292455	0.997374
MYH6	MYH6	4624	ASD3|CMD1EE|CMH14|MYHC|MYHCA|SSS3|alpha-MHC	myosin_ heavy chain 6_ cardiac muscle_ alpha		1.06392	0.0893888	1.06392	0.486243	0.997374
MYH7	MYH7	4625	CMD1S|CMH1|MPD1|MYHCB|SPMD|SPMM	myosin_ heavy chain 7_ cardiac muscle_ beta		1.06606	0.0922922	1.06606	0.745577	0.997374
MYL2	MYL2	4633	CMH10|MLC2	myosin_ light chain 2_ regulatory_ cardiac_ slow		1.07823	0.108662	1.07823	0.189878	0.997374
MYL3	MYL3	4634	CMH8|MLC1SB|MLC1V|VLC1	myosin_ light chain 3_ alkali; ventricular_ skeletal_ slow		1.00717	0.0103067	1.00717	0.941469	0.997374
NCX1	NCX1	6546	NCX1|SLC8A1	solute carrier family 8 (sodium/calcium exchanger)_ member 1		1.04282	0.0604916	1.04282	0.482337	0.997374
NFKB1	NFKB1	4790	EBP-1|KBF1|NF-kB1|NF-kappa-B|NF-kappaB|NFKB-p105|NFKB-p50|NFkappaB|p105|p50	nuclear factor of kappa light polypeptide gene enhancer in B-cells 1		0.974675	-0.037007	-1.02598	0.69277	0.997374
NGF	NGF	4803	Beta-NGF|HSAN5|NGFB	nerve growth factor (beta polypeptide)		1	0	FALSE	1	1
NOS2	NOS2	4843	HEP-NOS|INOS|NOS|NOS2A	nitric oxide synthase 2_ inducible		1	0	FALSE	1	1
NOS3	NOS3	4846	ECNOS|eNOS	nitric oxide synthase 3 (endothelial cell)		0.997988	-0.00290573	-1.00202	0.989499	0.997374
NPPA	NPPA	4878	ANF|ANP|ATFB6|ATRST2|CDD|CDD-ANF|CDP|PND	natriuretic peptide A		1.28111	0.357398	1.28111	0.415835	0.997374
NPPB	NPPB	4879	BNP	natriuretic peptide B		1.24703	0.318497	1.24703	0.115315	0.997374
NPY	NPY	4852	PYY4	neuropeptide Y		1	0	FALSE	1	1
NQO1	NQO1	1728	DHQU|DIA4|DTD|NMOR1|NMORI|QR1	NAD(P)H dehydrogenase_ quinone 1		0.970567	-0.0431001	-1.03033	0.800971	0.997374
NR3C1	NR3C1	2908	GCCR|GCR|GCRST|GR|GRL	nuclear receptor subfamily 3_ group C_ member 1 (glucocorticoid receptor)		1.04148	0.0586329	1.04148	0.418812	0.997374
NR3C2	NR3C2	4306	MCR|MLR|MR|NR3C2VIT	nuclear receptor subfamily 3_ group C_ member 2		1.08042	0.111593	1.08042	0.372438	0.997374
P75	P75	NA	NA	NA		1	0	FALSE	1	1
PDE3A	PDE3A	5139	CGI-PDE|CGI-PDE A|CGI-PDE-A|HTNB	phosphodiesterase 3A_ cGMP-inhibited		1.00328	0.00472112	1.00328	0.975254	0.997374
PECAM1	PECAM1	5175	CD31|CD31/EndoCAM|GPIIA'|PECA1|PECAM-1|endoCAM	platelet/endothelial cell adhesion molecule 1		0.97834	-0.0315915	-1.02214	0.794223	0.997374
RYR1	RYR1	6261	CCO|MHS|MHS1|PPP1R137|RYDR|RYR|RYR-1|SKRR	ryanodine receptor 1 (skeletal)		1	0	FALSE	1	1
RYR2	RYR2	6262	ARVC2|ARVD2|RYR-2|RyR|VTSIP	ryanodine receptor 2 (cardiac)		1.05818	0.0815883	1.05818	0.451781	0.997374
SCN3B	SCN3B	55800	ATFB16|BRGDA7|HSA243396|SCNB3	sodium channel_ voltage gated_ type III beta subunit		1	0	FALSE	1	1
SCN5A	SCN5A	6331	CDCD2|CMD1E|CMPD2|HB1|HB2|HBBD|HH1|ICCD|IVF|LQT3|Nav1.5|PFHB1|SSS1|VF1	sodium channel_ voltage gated_ type V alpha subunit		1.10991	0.150448	1.10991	0.298018	0.997374
SOD	SOD	6647	ALS|ALS1|HEL-S-44|IPOA|SOD|hSod1|homodimer|SOD1	superoxide dismutase 1_ soluble		1.07961	0.11051	1.07961	0.277479	0.997374
STAT1	STAT1	6772	CANDF7|IMD31A|IMD31B|IMD31C|ISGF-3|STAT91	signal transducer and activator of transcription 1_ 91kDa		0.980433	-0.0285097	-1.01996	0.841528	0.997374
TAC1	TAC1	6863	Hs.2563|NK2|NKNA|NPK|TAC2	tachykinin_ precursor 1		1	0	FALSE	1	1
TACR1	TACR1	6869	NK1R|NKIR|SPR|TAC1R	tachykinin receptor 1		1	0	FALSE	1	1
TGFB1	TGFB1	7040	CED|DPD1|LAP|TGFB|TGFbeta	transforming growth factor_ beta 1		0.997386	-0.00377605	-1.00262	0.977835	0.997374
THBS1	THBS1	7057	THBS|THBS-1|TSP|TSP-1|TSP1	thrombospondin 1		0.777022	-0.363973	-1.28696	0.150759	0.997374
TNF-ALPHA	TNF-ALPHA	7124	DIF|TNF-alpha|TNFA|TNFSF2|TNF	tumor necrosis factor		0.883398	-0.178865	-1.13199	0.701897	0.997374
TNNC1	TNNC1	7134	CMD1Z|CMH13|TN-C|TNC|TNNC	troponin C type 1 (slow)		1.0675	0.0942314	1.0675	0.328756	0.997374
TNNI3	TNNI3	7137	CMD1FF|CMD2A|CMH7|RCM1|TNNC1|cTnI	troponin I type 3 (cardiac)		1.11165	0.152708	1.11165	0.087563	0.997374
TNNT2	TNNT2	7139	CMD1D|CMH2|CMPD2|LVNC6|RCM3|TnTC|cTnT	troponin T type 2 (cardiac)		1.01975	0.028213	1.01975	0.787941	0.997374
TPM1	TPM1	7168	C15orf13|CMD1Y|CMH3|HTM-alpha|LVNC9|TMSA	tropomyosin 1 (alpha)		1.05643	0.0791968	1.05643	0.529337	0.997374
TRKA	TRKA	4914	MTC|TRK|TRK1|TRKA|Trk-A|p140-TrkA|NTRK1	neurotrophic tyrosine kinase_ receptor_ type 1		1	0	FALSE	1	1
TRPA1	TRPA1	8989	ANKTM1|FEPS	transient receptor potential cation channel_ subfamily A_ member 1		1	0	FALSE	1	1
TRPC6	TRPC6	7225	FSGS2|TRP6	transient receptor potential cation channel_ subfamily C_ member 6		1	0	FALSE	1	1
TRPM4	TRPM4	54795	PFHB1B|TRPM4B	transient receptor potential cation channel_ subfamily M_ member 4		1.05741	0.0805347	1.05741	0.732518	0.997374
TRPV1	TRPV1	7442	VR1	transient receptor potential cation channel_ subfamily V_ member 1		1	0	FALSE	1	1
TXN	TXN	7295	TRDX|TRX|TRX1	thioredoxin		1.03747	0.0530651	1.03747	0.621425	0.997374
UBB	UBB	7314	-	ubiquitin B		1.09345	0.128884	1.09345	0.078887	0.997374
VCAM1	VCAM1	7412	CD106|INCAM-100	vascular cell adhesion molecule 1		1	0	FALSE	1	1
VEGFA	VEGFA	7422	MVCD1|VEGF|VPF	vascular endothelial growth factor A		1.16042	0.21465	1.16042	0.0896883	0.997374
VEGFB	VEGFB	7423	VEGFL|VRF	vascular endothelial growth factor B		0.944905	-0.0817589	-1.05831	0.514709	0.997374
VEGFR2	VEGFR2	3791	CD309|FLK1|VEGFR|VEGFR2|KDR	kinase insert domain receptor		1.0628	0.0878679	1.0628	0.359028	0.997374
ZYX	ZYX	7791	ESP-2|HED-2	zyxin		0.907074	-0.140709	-1.10245	0.228997	0.997374

## Sheet: Day 1 Heart SDAP vs NSAP
upperSymbol	Symbol	GeneID	Alias	Description		Fold change	log2FoldChange	Final Fold change	pvalue	padj
ACE	ACE	1636	ACE1|CD143|DCP|DCP1|ICH|MVCD3	angiotensin I converting enzyme		0.986025	-0.0203041	-1.01417	0.938598	0.953038
ACTA2	ACTA2	59	AAT6|ACTSA|MYMY5	actin_ alpha 2_ smooth muscle_ aorta		0.911103	-0.134314	-1.09757	0.610625	0.834617
ACTC1	ACTC1	70	ACTC|ASD5|CMD1R|CMH11|LVNC4	actin_ alpha_ cardiac muscle 1		0.972589	-0.0400978	-1.02818	0.70816	0.834617
ADRA1A	ADRA1A	148	ADRA1C|ADRA1L1|ALPHA1AAR	adrenoceptor alpha 1A		0.830652	-0.267684	-1.20387	0.125621	0.610467
ADRA1B	ADRA1B	147	ADRA1|ALPHA1BAR	adrenoceptor alpha 1B		0.958092	-0.0617632	-1.04374	0.804505	0.884955
ADRA1D	ADRA1D	146	ADRA1|ADRA1A|ADRA1R|ALPHA1|DAR|dJ779E11.2	adrenoceptor alpha 1D		0.613333	-0.705257	-1.63043	0.18237	0.633496
ADRB1	ADRB1	153	ADRB1R|B1AR|BETA1AR|RHR	adrenoceptor beta 1		0.652985	-0.614878	-1.53143	0.0205992	0.610467
ADRB2	ADRB2	154	ADRB2R|ADRBR|B2AR|BAR|BETA2AR	adrenoceptor beta 2_ surface		0.874494	-0.19348	-1.14352	0.513024	0.752436
ADRB3	ADRB3	155	BETA3AR	adrenoceptor beta 3		1	0	FALSE	1	1
AGTR1B	AGTR1B	185	AG2S|AGTR1B|AT1|AT1AR|AT1B|AT1BR|AT1R|AT2R1|HAT1R|AGTR1	angiotensin II receptor_ type 1		1	0	FALSE	1	1
AHR	AHR	196	bHLHe76	aryl hydrocarbon receptor		0.898522	-0.154374	-1.11294	0.353924	0.687029
AR	AR	367	AIS|AR8|DHTR|HUMARA|HYSP1|KD|NR3C4|SBMA|SMAX1|TFM	androgen receptor		0.793103	-0.334419	-1.26087	0.270266	0.641438
ATP2A	ATP2A	487	ATP2A|SERCA1|ATP2A1	ATPase_ Ca++ transporting_ cardiac muscle_ fast twitch 1		1	0	FALSE	1	1
CACNA1C	CACNA1C	775	CACH2|CACN2|CACNL1A1|CCHL1A1|CaV1.2|LQT8|TS	calcium channel_ voltage-dependent_ L type_ alpha 1C subunit		0.83153	-0.26616	-1.2026	0.0328611	0.610467
CAT	CAT	847	-	catalase		0.989472	-0.0152693	-1.01064	0.86564	0.892691
CCL2	CCL2	6347	GDCF-2|HC11|HSMCR30|MCAF|MCP-1|MCP1|SCYA2|SMC-CF	chemokine (C-C motif) ligand 2		0.760291	-0.395377	-1.31529	0.149685	0.610467
CCL3	CCL3	6348	G0S19-1|LD78ALPHA|MIP-1-alpha|MIP1A|SCYA3	chemokine (C-C motif) ligand 3		1	0	FALSE	1	1
COL11A1	COL11A1	1301	CO11A1|COLL6|STL2	collagen_ type XI_ alpha 1		1	0	FALSE	1	1
COL3A1	COL3A1	1281	EDS4A	collagen_ type III_ alpha 1		0.907222	-0.140473	-1.10227	0.397798	0.690912
DMD	DMD	1756	BMD|CMD3B|DXS142|DXS164|DXS206|DXS230|DXS239|DXS268|DXS269|DXS270|DXS272|MRX85	dystrophin		0.935034	-0.0969098	-1.06948	0.484618	0.726927
EDN1	EDN1	1906	ARCND3|ET1|HDLCQ7|PPET1|QME	endothelin 1		1	0	FALSE	1	1
F2R	F2R	2149	CF2R|HTR|PAR-1|PAR1|TR	coagulation factor II (thrombin) receptor		1.03364	0.0477326	1.03364	0.84963	0.892395
FABP3	FABP3	2170	FABP11|H-FABP|M-FABP|MDGI|O-FABP	fatty acid binding protein 3_ muscle and heart		0.981558	-0.0268541	-1.01879	0.851832	0.892395
FN1	FN1	2335	CIG|ED-B|FINC|FN|FNZ|GFND|GFND2|LETS|MSF	fibronectin 1		1.04199	0.0593424	1.04199	0.83268	0.892395
FOS	FOS	2353	AP-1|C-FOS|p55	FBJ murine osteosarcoma viral oncogene homolog		1	0	FALSE	1	1
GJA1	GJA1	2697	AVSD3|CMDR|CX43|EKVP|GJAL|HLHS1|HSS|ODDD|PPKCA	gap junction protein_ alpha 1_ 43kDa		0.870742	-0.199682	-1.14845	0.196882	0.641438
GJA5	GJA5	2702	ATFB11|CX40	gap junction protein_ alpha 5_ 40kDa		0.785441	-0.348426	-1.27317	0.389019	0.690912
GPX1	GPX1	2876	GPXD|GSHPX1	glutathione peroxidase 1		0.87952	-0.185211	-1.13698	0.258347	0.641438
GSTP1	GSTP1	2950	DFN7|FAEES3|GST3|GSTP|HEL-S-22|PI	glutathione S-transferase pi 1		0.79413	-0.332553	-1.25924	0.077718	0.610467
HCRT	HCRT	3060	NRCLP1|OX|PPOX	hypocretin (orexin) neuropeptide precursor		1	0	FALSE	1	1
HCRTR1	HCRTR1	3061	OX1R	hypocretin (orexin) receptor 1		1	0	FALSE	1	1
HCRTR2	HCRTR2	3062	OX2R	hypocretin (orexin) receptor 2		0.897638	-0.155795	-1.11404	0.301569	0.658599
HMOX1	HMOX1	3162	HMOX1D|HO-1|HSP32|bK286B10	heme oxygenase 1		0.713592	-0.486828	-1.40136	0.162825	0.610467
HSPA1A	HSPA1A	3303	HEL-S-103|HSP70-1|HSP70-1A|HSP70.1|HSP70I|HSP72|HSPA1	heat shock 70kDa protein 1A		1	0	FALSE	1	1
ICAM1	ICAM1	3383	BB2|CD54|P3.58	intercellular adhesion molecule 1		0.667431	-0.583309	-1.49828	0.220801	0.641438
IL-1ALPHA	IL-1ALPHA	NA	NA	NA		1	0	FALSE	1	1
IL-1BETA	IL-1BETA	NA	NA	NA		1	0	FALSE	1	1
IL-6	IL-6	3569	BSF2|HGF|HSF|IFNB2|IL-6|IL6	interleukin 6		1	0	FALSE	1	1
JAK1	JAK1	3716	JAK1A|JAK1B|JTK3	Janus kinase 1		0.920194	-0.11999	-1.08673	0.428518	0.695338
KCNH2	KCNH2	3757	ERG-1|ERG1|H-ERG|HERG|HERG1|Kv11.1|LQT2|SQT1	potassium channel_ voltage gated eag related subfamily H_ member 2		0.764115	-0.388137	-1.3087	0.0813176	0.610467
KCNJ12	KCNJ12	3768	IRK-2|IRK2|KCNJN1|Kir2.2|Kir2.2v|hIRK|hIRK1|hkir2.2x|kcnj12x	potassium channel_ inwardly rectifying subfamily J_ member 12		0.778793	-0.360687	-1.28404	0.281844	0.641438
KCNN1	KCNN1	3780	KCa2.1|SK1|SKCA1|hSK1	potassium channel_ calcium activated intermediate/small conductance subfamily N alpha_ member 1		1	0	FALSE	1	1
KCNQ1	KCNQ1	3784	ATFB1|ATFB3|JLNS1|KCNA8|KCNA9|KVLQT1|Kv1.9|Kv7.1|LQT|LQT1|RWS|SQT2|WRS	potassium channel_ voltage gated KQT-like subfamily Q_ member 1		0.898876	-0.153805	-1.1125	0.431952	0.695338
LDHA	LDHA	3939	GSD11|HEL-S-133P|LDHM|PIG19	lactate dehydrogenase A		0.850169	-0.234179	-1.17624	0.097532	0.610467
MAOA	MAOA	4128	MAO-A	monoamine oxidase A		1.2706	0.345508	1.2706	0.218621	0.641438
MAOB	MAOB	4129	-	monoamine oxidase B		1	0	FALSE	1	1
MAPK1	MAPK1	5594	ERK|ERK-2|ERK2|ERT1|MAPK2|P42MAPK|PRKM1|PRKM2|p38|p40|p41|p41mapk|p42-MAPK	mitogen-activated protein kinase 1		0.942722	-0.0850964	-1.06076	0.375041	0.687575
MAPK8	MAPK8	5599	JNK|JNK-46|JNK1|JNK1A2|JNK21B1/2|PRKM8|SAPK1|SAPK1c	mitogen-activated protein kinase 8		1	0	FALSE	1	1
MMP1	MMP1	4312	CLG|CLGN	matrix metallopeptidase 1		1	0	FALSE	1	1
MMP13	MMP13	4322	CLG3|MANDP1|MMP-13	matrix metallopeptidase 13		1	0	FALSE	1	1
MMP9	MMP9	4318	CLG4B|GELB|MANDP2|MMP-9	matrix metallopeptidase 9		1	0	FALSE	1	1
MT1X	MT1X	4501	MT-1l|MT1	metallothionein 1X		0.698419	-0.517835	-1.43181	0.0782462	0.610467
MYC	MYC	4609	MRTL|MYCC|bHLHe39|c-Myc	v-myc avian myelocytomatosis viral oncogene homolog		0.581395	-0.782409	-1.72	0.133744	0.610467
MYH6	MYH6	4624	ASD3|CMD1EE|CMH14|MYHC|MYHCA|SSS3|alpha-MHC	myosin_ heavy chain 6_ cardiac muscle_ alpha		0.90941	-0.136997	-1.09961	0.319321	0.658599
MYH7	MYH7	4625	CMD1S|CMH1|MPD1|MYHCB|SPMD|SPMM	myosin_ heavy chain 7_ cardiac muscle_ beta		0.901259	-0.149986	-1.10956	0.601661	0.834617
MYL2	MYL2	4633	CMH10|MLC2	myosin_ light chain 2_ regulatory_ cardiac_ slow		0.957237	-0.0630524	-1.04467	0.477864	0.726927
MYL3	MYL3	4634	CMH8|MLC1SB|MLC1V|VLC1	myosin_ light chain 3_ alkali; ventricular_ skeletal_ slow		1.03104	0.0441071	1.03104	0.764229	0.86964
NCX1	NCX1	6546	NCX1|SLC8A1	solute carrier family 8 (sodium/calcium exchanger)_ member 1		0.927978	-0.107838	-1.07761	0.250053	0.641438
NFKB1	NFKB1	4790	EBP-1|KBF1|NF-kB1|NF-kappa-B|NF-kappaB|NFKB-p105|NFKB-p50|NFkappaB|p105|p50	nuclear factor of kappa light polypeptide gene enhancer in B-cells 1		0.895115	-0.159855	-1.11717	0.115894	0.610467
NGF	NGF	4803	Beta-NGF|HSAN5|NGFB	nerve growth factor (beta polypeptide)		1	0	FALSE	1	1
NOS2	NOS2	4843	HEP-NOS|INOS|NOS|NOS2A	nitric oxide synthase 2_ inducible		1	0	FALSE	1	1
NOS3	NOS3	4846	ECNOS|eNOS	nitric oxide synthase 3 (endothelial cell)		0.797277	-0.326847	-1.25427	0.166491	0.610467
NPPA	NPPA	4878	ANF|ANP|ATFB6|ATRST2|CDD|CDD-ANF|CDP|PND	natriuretic peptide A		0.993708	-0.00910653	-1.00633	0.983771	0.983771
NPPB	NPPB	4879	BNP	natriuretic peptide B		1.11894	0.162129	1.11894	0.423726	0.695338
NPY	NPY	4852	PYY4	neuropeptide Y		1	0	FALSE	1	1
NQO1	NQO1	1728	DHQU|DIA4|DTD|NMOR1|NMORI|QR1	NAD(P)H dehydrogenase_ quinone 1		0.808612	-0.30648	-1.23669	0.0862489	0.610467
NR3C1	NR3C1	2908	GCCR|GCR|GCRST|GR|GRL	nuclear receptor subfamily 3_ group C_ member 1 (glucocorticoid receptor)		0.98042	-0.0285285	-1.01997	0.704472	0.834617
NR3C2	NR3C2	4306	MCR|MLR|MR|NR3C2VIT	nuclear receptor subfamily 3_ group C_ member 2		0.892377	-0.164275	-1.1206	0.240743	0.641438
P75	P75	NA	NA	NA		1	0	FALSE	1	1
PDE3A	PDE3A	5139	CGI-PDE|CGI-PDE A|CGI-PDE-A|HTNB	phosphodiesterase 3A_ cGMP-inhibited		0.910059	-0.135967	-1.09883	0.371592	0.687575
PECAM1	PECAM1	5175	CD31|CD31/EndoCAM|GPIIA'|PECA1|PECAM-1|endoCAM	platelet/endothelial cell adhesion molecule 1		0.954339	-0.0674261	-1.04785	0.592865	0.834617
RYR1	RYR1	6261	CCO|MHS|MHS1|PPP1R137|RYDR|RYR|RYR-1|SKRR	ryanodine receptor 1 (skeletal)		1	0	FALSE	1	1
RYR2	RYR2	6262	ARVC2|ARVD2|RYR-2|RyR|VTSIP	ryanodine receptor 2 (cardiac)		0.909618	-0.136667	-1.09936	0.236905	0.641438
SCN3B	SCN3B	55800	ATFB16|BRGDA7|HSA243396|SCNB3	sodium channel_ voltage gated_ type III beta subunit		1	0	FALSE	1	1
SCN5A	SCN5A	6331	CDCD2|CMD1E|CMPD2|HB1|HB2|HBBD|HH1|ICCD|IVF|LQT3|Nav1.5|PFHB1|SSS1|VF1	sodium channel_ voltage gated_ type V alpha subunit		0.897863	-0.155432	-1.11376	0.281366	0.641438
SOD	SOD	6647	ALS|ALS1|HEL-S-44|IPOA|SOD|hSod1|homodimer|SOD1	superoxide dismutase 1_ soluble		1.02788	0.0396734	1.02788	0.696246	0.834617
STAT1	STAT1	6772	CANDF7|IMD31A|IMD31B|IMD31C|ISGF-3|STAT91	signal transducer and activator of transcription 1_ 91kDa		0.960231	-0.0585473	-1.04142	0.690394	0.834617
TAC1	TAC1	6863	Hs.2563|NK2|NKNA|NPK|TAC2	tachykinin_ precursor 1		1	0		1	1
TACR1	TACR1	6869	NK1R|NKIR|SPR|TAC1R	tachykinin receptor 1		1	0		1	1
TGFB1	TGFB1	7040	CED|DPD1|LAP|TGFB|TGFbeta	transforming growth factor_ beta 1		0.975111	-0.0363615		0.793698	0.884955
THBS1	THBS1	7057	THBS|THBS-1|TSP|TSP-1|TSP1	thrombospondin 1		0.833514	-0.262723		0.312313	0.658599
TNF-ALPHA	TNF-ALPHA	7124	DIF|TNF-alpha|TNFA|TNFSF2|TNF	tumor necrosis factor		0.604651	-0.725825		0.143563	0.610467
TNNC1	TNNC1	7134	CMD1Z|CMH13|TN-C|TNC|TNNC	troponin C type 1 (slow)		0.944378	-0.0825639		0.454494	0.714205
TNNI3	TNNI3	7137	CMD1FF|CMD2A|CMH7|RCM1|TNNC1|cTnI	troponin I type 3 (cardiac)		0.970053	-0.0438652		0.643688	0.834617
TNNT2	TNNT2	7139	CMD1D|CMH2|CMPD2|LVNC6|RCM3|TnTC|cTnT	troponin T type 2 (cardiac)		0.877347	-0.188781		0.0664619	0.610467
TPM1	TPM1	7168	C15orf13|CMD1Y|CMH3|HTM-alpha|LVNC9|TMSA	tropomyosin 1 (alpha)		0.908321	-0.138726		0.344323	0.687029
TRKA	TRKA	4914	MTC|TRK|TRK1|TRKA|Trk-A|p140-TrkA|NTRK1	neurotrophic tyrosine kinase_ receptor_ type 1		1	0		1	1
TRPA1	TRPA1	8989	ANKTM1|FEPS	transient receptor potential cation channel_ subfamily A_ member 1		1	0		1	1
TRPC6	TRPC6	7225	FSGS2|TRP6	transient receptor potential cation channel_ subfamily C_ member 6		1	0		1	1
TRPM4	TRPM4	54795	PFHB1B|TRPM4B	transient receptor potential cation channel_ subfamily M_ member 4		0.76507	-0.386337		0.145164	0.610467
TRPV1	TRPV1	7442	VR1	transient receptor potential cation channel_ subfamily V_ member 1		1	0		1	1
TXN	TXN	7295	TRDX|TRX|TRX1	thioredoxin		0.969834	-0.0441904		0.679063	0.834617
UBB	UBB	7314	-	ubiquitin B		0.979262	-0.0302327		0.690253	0.834617
VCAM1	VCAM1	7412	CD106|INCAM-100	vascular cell adhesion molecule 1		1	0		1	1
VEGFA	VEGFA	7422	MVCD1|VEGF|VPF	vascular endothelial growth factor A		0.965444	-0.0507359		0.731338	0.846812
VEGFB	VEGFB	7423	VEGFL|VRF	vascular endothelial growth factor B		0.861333	-0.215356		0.100224	0.610467
VEGFR2	VEGFR2	3791	CD309|FLK1|VEGFR|VEGFR2|KDR	kinase insert domain receptor		0.971141	-0.0422474		0.660058	0.834617
ZYX	ZYX	7791	ESP-2|HED-2	zyxin		0.835605	-0.259107		0.0418919	0.610467

## Sheet: Day 1 Heart SDAP vs SDFA
upperSymbol	Symbol	GeneID	Alias	Description		Fold change	log2FoldChange	Final Fold change	pvalue	padj
ACE	ACE	1636	ACE1|CD143|DCP|DCP1|ICH|MVCD3	angiotensin I converting enzyme		0.681422	-0.55338	-1.46752	0.0158989	0.0552278
ACTA2	ACTA2	59	AAT6|ACTSA|MYMY5	actin_ alpha 2_ smooth muscle_ aorta		0.930326	-0.104192	-1.07489	0.683785	0.869809
ACTC1	ACTC1	70	ACTC|ASD5|CMD1R|CMH11|LVNC4	actin_ alpha_ cardiac muscle 1		1.01363	0.0195246	1.01363	0.852343	0.929277
ADRA1A	ADRA1A	148	ADRA1C|ADRA1L1|ALPHA1AAR	adrenoceptor alpha 1A		0.690359	-0.534582	-1.44852	0.00116189	0.00852049
ADRA1B	ADRA1B	147	ADRA1|ALPHA1BAR	adrenoceptor alpha 1B		0.802239	-0.317897	-1.24651	0.178094	0.361457
ADRA1D	ADRA1D	146	ADRA1|ADRA1A|ADRA1R|ALPHA1|DAR|dJ779E11.2	adrenoceptor alpha 1D		0.344054	-1.53929	-2.90652	0.00139737	0.00868117
ADRB1	ADRB1	153	ADRB1R|B1AR|BETA1AR|RHR	adrenoceptor beta 1		0.495663	-1.01257	-2.0175	4.45065e-05	0.000734357
ADRB2	ADRB2	154	ADRB2R|ADRBR|B2AR|BAR|BETA2AR	adrenoceptor beta 2_ surface		0.587755	-0.766713	-1.70139	0.00343841	0.0158365
ADRB3	ADRB3	155	BETA3AR	adrenoceptor beta 3		1	0	FALSE	1	1
AGTR1B	AGTR1B	185	AG2S|AGTR1B|AT1|AT1AR|AT1B|AT1BR|AT1R|AT2R1|HAT1R|AGTR1	angiotensin II receptor_ type 1		1	0	FALSE	1	1
AHR	AHR	196	bHLHe76	aryl hydrocarbon receptor		0.861393	-0.215256	-1.16091	0.180728	0.361457
AR	AR	367	AIS|AR8|DHTR|HUMARA|HYSP1|KD|NR3C4|SBMA|SMAX1|TFM	androgen receptor		0.528736	-0.919382	-1.8913	0.0010178	0.00839682
ATP2A	ATP2A	487	ATP2A|SERCA1|ATP2A1	ATPase_ Ca++ transporting_ cardiac muscle_ fast twitch 1		1	0	FALSE	1	1
CACNA1C	CACNA1C	775	CACH2|CACN2|CACNL1A1|CCHL1A1|CaV1.2|LQT8|TS	calcium channel_ voltage-dependent_ L type_ alpha 1C subunit		0.974773	-0.0368619	-1.02588	0.749186	0.869809
CAT	CAT	847	-	catalase		1.03838	0.0543287	1.03838	0.53892	0.869809
CCL2	CCL2	6347	GDCF-2|HC11|HSMCR30|MCAF|MCP-1|MCP1|SCYA2|SMC-CF	chemokine (C-C motif) ligand 2		0.449133	-1.15479	-2.22651	3.50063e-06	0.000115521
CCL3	CCL3	6348	G0S19-1|LD78ALPHA|MIP-1-alpha|MIP1A|SCYA3	chemokine (C-C motif) ligand 3		1	0	FALSE	1	1
COL11A1	COL11A1	1301	CO11A1|COLL6|STL2	collagen_ type XI_ alpha 1		1	0	FALSE	1	1
COL3A1	COL3A1	1281	EDS4A	collagen_ type III_ alpha 1		1.04141	0.0585426	1.04141	0.735901	0.869809
DMD	DMD	1756	BMD|CMD3B|DXS142|DXS164|DXS206|DXS230|DXS239|DXS268|DXS269|DXS270|DXS272|MRX85	dystrophin		1.22887	0.297334	1.22887	0.0520847	0.132215
EDN1	EDN1	1906	ARCND3|ET1|HDLCQ7|PPET1|QME	endothelin 1		1	0	FALSE	1	1
F2R	F2R	2149	CF2R|HTR|PAR-1|PAR1|TR	coagulation factor II (thrombin) receptor		0.928571	-0.106915	-1.07692	0.650552	0.869809
FABP3	FABP3	2170	FABP11|H-FABP|M-FABP|MDGI|O-FABP	fatty acid binding protein 3_ muscle and heart		1.0729	0.101516	1.0729	0.478924	0.810487
FN1	FN1	2335	CIG|ED-B|FINC|FN|FNZ|GFND|GFND2|LETS|MSF	fibronectin 1		1.02574	0.0366639	1.02574	0.891817	0.934285
FOS	FOS	2353	AP-1|C-FOS|p55	FBJ murine osteosarcoma viral oncogene homolog		1	0	FALSE	1	1
GJA1	GJA1	2697	AVSD3|CMDR|CX43|EKVP|GJAL|HLHS1|HSS|ODDD|PPKCA	gap junction protein_ alpha 1_ 43kDa		1.01472	0.0210789	1.01472	0.891378	0.934285
GJA5	GJA5	2702	ATFB11|CX40	gap junction protein_ alpha 5_ 40kDa		0.480586	-1.05713	-2.08079	0.00383916	0.0158365
GPX1	GPX1	2876	GPXD|GSHPX1	glutathione peroxidase 1		1.05295	0.0744437	1.05295	0.650343	0.869809
GSTP1	GSTP1	2950	DFN7|FAEES3|GST3|GSTP|HEL-S-22|PI	glutathione S-transferase pi 1		0.684541	-0.546791	-1.46083	0.00368065	0.0158365
HCRT	HCRT	3060	NRCLP1|OX|PPOX	hypocretin (orexin) neuropeptide precursor		1	0	FALSE	1	1
HCRTR1	HCRTR1	3061	OX1R	hypocretin (orexin) receptor 1		1	0	FALSE	1	1
HCRTR2	HCRTR2	3062	OX2R	hypocretin (orexin) receptor 2		1.03607	0.0511205	1.03607	0.733315	0.869809
HMOX1	HMOX1	3162	HMOX1D|HO-1|HSP32|bK286B10	heme oxygenase 1		0.381385	-1.39068	-2.62202	6.1426e-06	0.000135137
HSPA1A	HSPA1A	3303	HEL-S-103|HSP70-1|HSP70-1A|HSP70.1|HSP70I|HSP72|HSPA1	heat shock 70kDa protein 1A		1	0	FALSE	1	1
ICAM1	ICAM1	3383	BB2|CD54|P3.58	intercellular adhesion molecule 1		0.329605	-1.60119	-3.03393	7.62884e-05	0.000839172
IL-1ALPHA	IL-1ALPHA	NA	NA	NA		1	0	FALSE	1	1
IL-1BETA	IL-1BETA	NA	NA	NA		1	0	FALSE	1	1
IL-6	IL-6	3569	BSF2|HGF|HSF|IFNB2|IL-6|IL6	interleukin 6		1	0	FALSE	1	1
JAK1	JAK1	3716	JAK1A|JAK1B|JTK3	Janus kinase 1		0.864495	-0.21007	-1.15674	0.138409	0.304499
KCNH2	KCNH2	3757	ERG-1|ERG1|H-ERG|HERG|HERG1|Kv11.1|LQT2|SQT1	potassium channel_ voltage gated eag related subfamily H_ member 2		0.756522	-0.402547	-1.32184	0.060453	0.147774
KCNJ12	KCNJ12	3768	IRK-2|IRK2|KCNJN1|Kir2.2|Kir2.2v|hIRK|hIRK1|hkir2.2x|kcnj12x	potassium channel_ inwardly rectifying subfamily J_ member 12		0.632282	-0.66136	-1.58157	0.0322752	0.0877245
KCNN1	KCNN1	3780	KCa2.1|SK1|SKCA1|hSK1	potassium channel_ calcium activated intermediate/small conductance subfamily N alpha_ member 1		1	0	FALSE	1	1
KCNQ1	KCNQ1	3784	ATFB1|ATFB3|JLNS1|KCNA8|KCNA9|KVLQT1|Kv1.9|Kv7.1|LQT|LQT1|RWS|SQT2|WRS	potassium channel_ voltage gated KQT-like subfamily Q_ member 1		0.906758	-0.141211	-1.10283	0.453393	0.810487
LDHA	LDHA	3939	GSD11|HEL-S-133P|LDHM|PIG19	lactate dehydrogenase A		0.966307	-0.0494466	-1.03487	0.719385	0.869809
MAOA	MAOA	4128	MAO-A	monoamine oxidase A		1.08041	0.111576	1.08041	0.684256	0.869809
MAOB	MAOB	4129	-	monoamine oxidase B		1	0	FALSE	1	1
MAPK1	MAPK1	5594	ERK|ERK-2|ERK2|ERT1|MAPK2|P42MAPK|PRKM1|PRKM2|p38|p40|p41|p41mapk|p42-MAPK	mitogen-activated protein kinase 1		1.02117	0.0302191	1.02117	0.737325	0.869809
MAPK8	MAPK8	5599	JNK|JNK-46|JNK1|JNK1A2|JNK21B1/2|PRKM8|SAPK1|SAPK1c	mitogen-activated protein kinase 8		1	0	FALSE	1	1
MMP1	MMP1	4312	CLG|CLGN	matrix metallopeptidase 1		1	0	FALSE	1	1
MMP13	MMP13	4322	CLG3|MANDP1|MMP-13	matrix metallopeptidase 13		1	0	FALSE	1	1
MMP9	MMP9	4318	CLG4B|GELB|MANDP2|MMP-9	matrix metallopeptidase 9		1	0	FALSE	1	1
MT1X	MT1X	4501	MT-1l|MT1	metallothionein 1X		0.554636	-0.850388	-1.80299	0.00179311	0.00986211
MYC	MYC	4609	MRTL|MYCC|bHLHe39|c-Myc	v-myc avian myelocytomatosis viral oncogene homolog		0.311688	-1.68182	-3.20833	0.000357543	0.00337112
MYH6	MYH6	4624	ASD3|CMD1EE|CMH14|MYHC|MYHCA|SSS3|alpha-MHC	myosin_ heavy chain 6_ cardiac muscle_ alpha		1.0056	0.00805111	1.0056	0.951158	0.980881
MYH7	MYH7	4625	CMD1S|CMH1|MPD1|MYHCB|SPMD|SPMM	myosin_ heavy chain 7_ cardiac muscle_ beta		0.950429	-0.0733496	-1.05216	0.793554	0.90301
MYL2	MYL2	4633	CMH10|MLC2	myosin_ light chain 2_ regulatory_ cardiac_ slow		0.957802	-0.0622007	-1.04406	0.469422	0.810487
MYL3	MYL3	4634	CMH8|MLC1SB|MLC1V|VLC1	myosin_ light chain 3_ alkali; ventricular_ skeletal_ slow		1.00325	0.00468269	1.00325	0.973331	0.983068
NCX1	NCX1	6546	NCX1|SLC8A1	solute carrier family 8 (sodium/calcium exchanger)_ member 1		0.971237	-0.0421053	-1.02962	0.640364	0.869809
NFKB1	NFKB1	4790	EBP-1|KBF1|NF-kB1|NF-kappa-B|NF-kappaB|NFKB-p105|NFKB-p50|NFkappaB|p105|p50	nuclear factor of kappa light polypeptide gene enhancer in B-cells 1		0.826945	-0.274136	-1.20927	0.00543237	0.0210904
NGF	NGF	4803	Beta-NGF|HSAN5|NGFB	nerve growth factor (beta polypeptide)		1	0	FALSE	1	1
NOS2	NOS2	4843	HEP-NOS|INOS|NOS|NOS2A	nitric oxide synthase 2_ inducible		1	0	FALSE	1	1
NOS3	NOS3	4846	ECNOS|eNOS	nitric oxide synthase 3 (endothelial cell)		0.68872	-0.53801	-1.45197	0.01745	0.0575849
NPPA	NPPA	4878	ANF|ANP|ATFB6|ATRST2|CDD|CDD-ANF|CDP|PND	natriuretic peptide A		1.20237	0.265886	1.20237	0.544334	0.869809
NPPB	NPPB	4879	BNP	natriuretic peptide B		1.11897	0.162177	1.11897	0.40658	0.766694
NPY	NPY	4852	PYY4	neuropeptide Y		1	0	FALSE	1	1
NQO1	NQO1	1728	DHQU|DIA4|DTD|NMOR1|NMORI|QR1	NAD(P)H dehydrogenase_ quinone 1		0.712047	-0.489955	-1.4044	0.0030951	0.0157136
NR3C1	NR3C1	2908	GCCR|GCR|GCRST|GR|GRL	nuclear receptor subfamily 3_ group C_ member 1 (glucocorticoid receptor)		0.979294	-0.0301866	-1.02114	0.678174	0.869809
NR3C2	NR3C2	4306	MCR|MLR|MR|NR3C2VIT	nuclear receptor subfamily 3_ group C_ member 2		0.874305	-0.193792	-1.14377	0.153611	0.327042
P75	P75	NA	NA	NA		1	0	FALSE	1	1
PDE3A	PDE3A	5139	CGI-PDE|CGI-PDE A|CGI-PDE-A|HTNB	phosphodiesterase 3A_ cGMP-inhibited		0.967438	-0.0477586	-1.03366	0.751198	0.869809
PECAM1	PECAM1	5175	CD31|CD31/EndoCAM|GPIIA'|PECA1|PECAM-1|endoCAM	platelet/endothelial cell adhesion molecule 1		0.816914	-0.291743	-1.22412	0.0150519	0.0551903
RYR1	RYR1	6261	CCO|MHS|MHS1|PPP1R137|RYDR|RYR|RYR-1|SKRR	ryanodine receptor 1 (skeletal)		1	0	FALSE	1	1
RYR2	RYR2	6262	ARVC2|ARVD2|RYR-2|RyR|VTSIP	ryanodine receptor 2 (cardiac)		1.09417	0.129835	1.09417	0.220375	0.427787
SCN3B	SCN3B	55800	ATFB16|BRGDA7|HSA243396|SCNB3	sodium channel_ voltage gated_ type III beta subunit		1	0	FALSE	1	1
SCN5A	SCN5A	6331	CDCD2|CMD1E|CMPD2|HB1|HB2|HBBD|HH1|ICCD|IVF|LQT3|Nav1.5|PFHB1|SSS1|VF1	sodium channel_ voltage gated_ type V alpha subunit		1.00213	0.00306861	1.00213	0.983068	0.983068
SOD	SOD	6647	ALS|ALS1|HEL-S-44|IPOA|SOD|hSod1|homodimer|SOD1	superoxide dismutase 1_ soluble		1.16683	0.222598	1.16683	0.033229	0.0877245
STAT1	STAT1	6772	CANDF7|IMD31A|IMD31B|IMD31C|ISGF-3|STAT91	signal transducer and activator of transcription 1_ 91kDa		0.931507	-0.102362	-1.07353	0.469245	0.810487
TAC1	TAC1	6863	Hs.2563|NK2|NKNA|NPK|TAC2	tachykinin_ precursor 1		1	0		1	1
TACR1	TACR1	6869	NK1R|NKIR|SPR|TAC1R	tachykinin receptor 1		1	0		1	1
TGFB1	TGFB1	7040	CED|DPD1|LAP|TGFB|TGFbeta	transforming growth factor_ beta 1		1.163	0.217851		0.135669	0.304499
THBS1	THBS1	7057	THBS|THBS-1|TSP|TSP-1|TSP1	thrombospondin 1		0.52637	-0.925852		6.3477e-05	0.000837896
TNF-ALPHA	TNF-ALPHA	7124	DIF|TNF-alpha|TNFA|TNFSF2|TNF	tumor necrosis factor		0.357221	-1.48511		0.00144686	0.00868117
TNNC1	TNNC1	7134	CMD1Z|CMH13|TN-C|TNC|TNNC	troponin C type 1 (slow)		0.975308	-0.0360701		0.731065	0.869809
TNNI3	TNNI3	7137	CMD1FF|CMD2A|CMH7|RCM1|TNNC1|cTnI	troponin I type 3 (cardiac)		0.967204	-0.0481077		0.599527	0.869809
TNNT2	TNNT2	7139	CMD1D|CMH2|CMPD2|LVNC6|RCM3|TnTC|cTnT	troponin T type 2 (cardiac)		0.987159	-0.0186461		0.858878	0.929277
TPM1	TPM1	7168	C15orf13|CMD1Y|CMH3|HTM-alpha|LVNC9|TMSA	tropomyosin 1 (alpha)		0.85198	-0.231109		0.111682	0.26325
TRKA	TRKA	4914	MTC|TRK|TRK1|TRKA|Trk-A|p140-TrkA|NTRK1	neurotrophic tyrosine kinase_ receptor_ type 1		1	0		1	1
TRPA1	TRPA1	8989	ANKTM1|FEPS	transient receptor potential cation channel_ subfamily A_ member 1		1	0		1	1
TRPC6	TRPC6	7225	FSGS2|TRP6	transient receptor potential cation channel_ subfamily C_ member 6		1	0		1	1
TRPM4	TRPM4	54795	PFHB1B|TRPM4B	transient receptor potential cation channel_ subfamily M_ member 4		0.67187	-0.573747		0.0270203	0.083573
TRPV1	TRPV1	7442	VR1	transient receptor potential cation channel_ subfamily V_ member 1		1	0		1	1
TXN	TXN	7295	TRDX|TRX|TRX1	thioredoxin		1.04154	0.0587213		0.585369	0.869809
UBB	UBB	7314	-	ubiquitin B		0.975174	-0.036269		0.619353	0.869809
VCAM1	VCAM1	7412	CD106|INCAM-100	vascular cell adhesion molecule 1		1	0		1	1
VEGFA	VEGFA	7422	MVCD1|VEGF|VPF	vascular endothelial growth factor A		1.02358	0.0336298		0.808987	0.904969
VEGFB	VEGFB	7423	VEGFL|VRF	vascular endothelial growth factor B		0.827675	-0.272864		0.0305259	0.087596
VEGFR2	VEGFR2	3791	CD309|FLK1|VEGFR|VEGFR2|KDR	kinase insert domain receptor		1.15362	0.206168		0.0278577	0.083573
ZYX	ZYX	7791	ESP-2|HED-2	zyxin		0.67054	-0.576605		2.16772e-06	0.000115521
