# Supplementary material for: Wildfire-related smoke inhalation worsens cardiovascular risk in sleep disrupted rats
Source: Front Environ Health. Author manuscript; Available in PMC 2024 May 30. (PMC10726696; doi:10.3389/fenvh.2023.1166918)
Supplement: s4 [file NIHMS1941972-supplement-s4.xlsx]

## Sheet: Day 8 Hypo SDAP vs SDFA
upperSymbol	Symbol	GeneID	Alias	Description	Fold change	log2FoldChange	Final Fold change	pvalue	padj
Adrb3	Adrb3	25645	ADRB	adrenoceptor beta 3	1.42816	0.514153	1.42816	0.0378368	0.392675
Ccl2	Ccl2	24770	MCP-1|Scya2|Sigje	chemokine (C-C motif) ligand 2	1.27121	0.346202	1.27121	0.0226668	0.392675
Avp	Avp	24221	DI|VP|Vas	arginine vasopressin	1.2638	0.33777	1.2638	0.0236244	0.392675
TRKA	TRKA	NA	NA	NA	1.23267	0.301792	1.23267	0.0363875	0.392675
TGFB1	TGFB1	NA	NA	NA	1.17419	0.231662	1.17419	0.012772	0.392675
Hsp90aa1	Hsp90aa1	299331	Hsp86|Hsp90|Hspca	heat shock protein 90_ alpha (cytosolic)_ class A member 1	0.923634	-0.114607	-1.08268	0.0407974	0.392675
NGF	NGF	NA	NA	NA	0.855572	-0.225039	-1.16881	0.0307559	0.392675
HCRTR2	HCRTR2	NA	NA	NA	0.80658	-0.31011	-1.2398	0.0129699	0.392675
p75	p75	24596	LNGFR|RNNGFRR|Tnfrsf16|p75|p75NTR|Ngfr	nerve growth factor receptor	1.29553	0.373545	1.29553	0.0672767	0.398485
CLDN5	CLDN5	NA	NA	NA	1.13466	0.182255	1.13466	0.0572748	0.398485
Slc17a6	Slc17a6	84487	Dnpi|Vglut2	solute carrier family 17 (vesicular glutamate transporter)_ member 6	0.906195	-0.142107	-1.10352	0.064232	0.398485
Adcyap1r1	Adcyap1r1	24167	PAC1-R|PACAP-R1|PACAP-R1A|PACAPR1|PACAPR1A	adenylate cyclase activating polypeptide 1 receptor type 1	0.905079	-0.143885	-1.10488	0.0596955	0.398485
Adcyap1	Adcyap1	24166	Pacap	adenylate cyclase activating polypeptide 1	0.879953	-0.184502	-1.13642	0.0587693	0.398485
Ccl3	Ccl3	25542	MIP-1a|Scya3	chemokine (C-C motif) ligand 3	1.14056	0.189739	1.14056	0.0773894	0.425642
nr3c2	nr3c2	NA	NA	NA	1.07399	0.102981	1.07399	0.123348	0.508671
Fkbp4	Fkbp4	260321	FKBP-4|FKBP-52|p59	FK506 binding protein 4	0.952061	-0.0708747	-1.05035	0.138728	0.508671
Hspa4	Hspa4	266759	Hsp110|Hsp70|irp94	heat shock protein 4	0.948933	-0.075622	-1.05382	0.120425	0.508671
Npy	Npy	24604	NPY02|RATNPY|RATNPY02	neuropeptide Y	0.935043	-0.0968953	-1.06947	0.117652	0.508671
PER2	PER2	NA	NA	NA	0.929437	-0.105572	-1.07592	0.131158	0.508671
CAT	CAT	NA	NA	NA	0.919362	-0.121296	-1.08771	0.134472	0.508671
Th	Th	25085	The	tyrosine hydroxylase	0.710228	-0.493647	-1.408	0.126926	0.508671
UBB	UBB	NA	NA	NA	0.961035	-0.0573385	-1.04054	0.154578	0.541023
OCLN	OCLN	NA	NA	NA	0.919304	-0.121386	-1.08778	0.171988	0.575785
Crhr1	Crhr1	58959	CRFR1	corticotropin releasing hormone receptor 1	0.909912	-0.136202	-1.09901	0.196594	0.630739
NR1D2	NR1D2	NA	NA	NA	0.94628	-0.0796604	-1.05677	0.218689	0.673563
MAOA	MAOA	NA	NA	NA	0.956949	-0.0634856	-1.04499	0.229796	0.680549
TXN	TXN	NA	NA	NA	0.970333	-0.043448	-1.03057	0.254138	0.717002
CLOCK	CLOCK	NA	NA	NA	0.958803	-0.0606937	-1.04297	0.260728	0.717002
TACR1	TACR1	NA	NA	NA	1.07301	0.101657	1.07301	0.342845	0.733306
Adra1a	Adra1a	29412	Adra1c	adrenoceptor alpha 1A	1.0615	0.0861085	1.0615	0.309221	0.733306
Grin2b	Grin2b	24410	GluN2B	glutamate receptor_ ionotropic_ N-methyl D-aspartate 2B	1.06081	0.0851653	1.06081	0.341338	0.733306
SOD	SOD	NA	NA	NA	0.97262	-0.0400516	-1.02815	0.337152	0.733306
AQP4	AQP4	NA	NA	NA	0.957832	-0.0621554	-1.04402	0.324364	0.733306
TAC1	TAC1	NA	NA	NA	0.95391	-0.068075	-1.04832	0.303292	0.733306
Pvalb	Pvalb	25269	PALB1|Pva	parvalbumin	0.936512	-0.0946301	-1.06779	0.288437	0.733306
PMCH	PMCH	NA	NA	NA	0.917681	-0.123935	-1.0897	0.305634	0.733306
GSTP1	GSTP1	NA	NA	NA	1.02933	0.0417079	1.02933	0.379628	0.758642
Adra1b	Adra1b	24173	-	adrenoceptor alpha 1B	0.951511	-0.0717073	-1.05096	0.384247	0.758642
Fkbp5	Fkbp5	361810	-	FK506 binding protein 5	0.926847	-0.109597	-1.07893	0.373875	0.758642
MAOB	MAOB	NA	NA	NA	0.961719	-0.0563125	-1.0398	0.413167	0.775948
Bdnf	Bdnf	24225	-	brain-derived neurotrophic factor	0.949961	-0.0740599	-1.05267	0.403501	0.775948
Adrb2	Adrb2	24176	-	adrenoceptor beta 2_ surface	1.05545	0.0778531	1.05545	0.440035	0.78797
myc	myc	NA	NA	NA	1.042	0.059356	1.042	0.433944	0.78797
HCRT	HCRT	NA	NA	NA	0.937985	-0.092363	-1.06611	0.488522	0.854913
IL-1alpha	IL-1alpha	NA	NA	NA	1.14086	0.190122	1.14086	0.506668	0.866964
Grin1	Grin1	24408	GluN1|NMDAR1|NR1	glutamate receptor_ ionotropic_ N-methyl D-aspartate 1	0.969635	-0.044487	-1.03132	0.529857	0.868063
IL-6	IL-6	NA	NA	NA	0.939874	-0.08946	-1.06397	0.523821	0.868063
NR1D1	NR1D1	NA	NA	NA	1.0558	0.0783381	1.0558	0.544325	0.873188
HSPA1A	HSPA1A	NA	NA	NA	1.11228	0.15352	1.11228	0.556936	0.875184
NQO1	NQO1	NA	NA	NA	0.971997	-0.0409763	-1.02881	0.571246	0.879718
IFNG	IFNG	NA	NA	NA	1.07581	0.105429	1.07581	0.632784	0.881961
Adra1d	Adra1d	29413	Adrd1	adrenoceptor alpha 1D	1.06315	0.0883481	1.06315	0.664573	0.881961
TNF-alpha	TNF-alpha	24835	RATTNF|TNF-alpha|Tnfa|Tnf	tumor necrosis factor	1.05825	0.0816763	1.05825	0.587147	0.881961
Adrb1	Adrb1	24925	B1AR|RATB1AR	adrenoceptor beta 1	1.03678	0.0521105	1.03678	0.668809	0.881961
GAD1	GAD1	NA	NA	NA	1.02106	0.0300652	1.02106	0.630385	0.881961
STAT3	STAT3	NA	NA	NA	1.02007	0.0286675	1.02007	0.675789	0.881961
CRY1	CRY1	NA	NA	NA	0.978688	-0.0310798	-1.02178	0.647829	0.881961
TJP1	TJP1	NA	NA	NA	0.976889	-0.0337328	-1.02366	0.614776	0.881961
Ptpn5	Ptpn5	29644	STEP	protein tyrosine phosphatase_ non-receptor type 5	0.971528	-0.0416722	-1.02931	0.627516	0.881961
iNOS	iNOS	NA	NA	NA	0.952834	-0.0697037	-1.0495	0.693982	0.89061
RORA	RORA	NA	NA	NA	1.02094	0.0298993	1.02094	0.71926	0.907919
GSK3B	GSK3B	NA	NA	NA	0.988059	-0.0173305	-1.01209	0.739927	0.918942
MAPK1	MAPK1	50689	ERK1|ERT2|Erk-1|Esrk1|MAPK1|MNK1|Prkm3|p44|p44erk1|p44mapk|Mapk3	mitogen activated protein kinase 3	0.991548	-0.0122453	-1.00852	0.772702	0.944414
nr3c1	nr3c1	NA	NA	NA	0.990996	-0.0130491	-1.00909	0.808106	0.945344
CRY2	CRY2	NA	NA	NA	0.987104	-0.018726	-1.01306	0.810295	0.945344
GSR	GSR	NA	NA	NA	0.983573	-0.0238956	-1.0167	0.790065	0.945344
Crhr2	Crhr2	64680	Crf2r	corticotropin releasing hormone receptor 2	0.984167	-0.0230243	-1.01609	0.84129	0.966855
Cnr1	Cnr1	25248	SKR6R	cannabinoid receptor 1 (brain)	1.00663	0.00953144	1.00663	0.869006	0.96976
Snca	Snca	29219	-	synuclein_ alpha (non A4 component of amyloid precursor)	0.987112	-0.0187149	-1.01306	0.862541	0.96976
HMOX1	HMOX1	NA	NA	NA	1.00583	0.00838162	1.00583	0.933129	0.992213
PER1	PER1	NA	NA	NA	1.0055	0.00791899	1.0055	0.954583	0.992213
IL-1beta	IL-1beta	NA	NA	NA	1.00482	0.00693424	1.00482	0.969278	0.992213
fos	fos	NA	NA	NA	1.0019	0.00273407	1.0019	0.992213	0.992213
NFKB1	NFKB1	NA	NA	NA	0.999045	-0.00137797	-1.00096	0.982126	0.992213
ARNTL	ARNTL	NA	NA	NA	0.997058	-0.00425108	-1.00295	0.945682	0.992213
MCHR1	MCHR1	NA	NA	NA	0.995092	-0.00709762	-1.00493	0.934133	0.992213
HCRTR1	HCRTR1	NA	NA	NA	0.993524	-0.00937383	-1.00652	0.903457	0.992213

## Sheet: Day 8 Hypo NSAP vs NSFA
upperSymbol	Symbol	GeneID	Alias	Description	Fold change	log2FoldChange	Final Fold change	pvalue	padj
Adcyap1	Adcyap1	24166	Pacap	adenylate cyclase activating polypeptide 1	1.04974	0.0700317	1.04974	0.385158	0.644721
Adcyap1r1	Adcyap1r1	24167	PAC1-R|PACAP-R1|PACAP-R1A|PACAPR1|PACAPR1A	adenylate cyclase activating polypeptide 1 receptor type 1	0.915994	-0.126591	-1.09171	0.104144	0.597571
Adra1a	Adra1a	29412	Adra1c	adrenoceptor alpha 1A	0.903036	-0.147144	-1.10738	0.199989	0.597571
Adra1b	Adra1b	24173	-	adrenoceptor alpha 1B	1.01483	0.0212389	1.01483	0.852897	0.947394
Adra1d	Adra1d	29413	Adrd1	adrenoceptor alpha 1D	1.06229	0.0871712	1.06229	0.640306	0.835653
Adrb1	Adrb1	24925	B1AR|RATB1AR	adrenoceptor beta 1	0.879395	-0.185417	-1.13715	0.272925	0.611899
Adrb2	Adrb2	24176	-	adrenoceptor beta 2_ surface	1.00533	0.00766881	1.00533	0.944773	0.957204
Adrb3	Adrb3	25645	ADRB	adrenoceptor beta 3	1.0887	0.122613	1.0887	0.582391	0.814008
AQP4	AQP4	NA	NA	NA	0.952089	-0.0708321	-1.05032	0.333763	0.611899
ARNTL	ARNTL	NA	NA	NA	0.939291	-0.0903553	-1.06463	0.170231	0.597571
Avp	Avp	24221	DI|VP|Vas	arginine vasopressin	0.633738	-0.658041	-1.57794	0.00972668	0.429753
Bdnf	Bdnf	24225	-	brain-derived neurotrophic factor	0.992133	-0.0113944	-1.00793	0.867769	0.947394
CAT	CAT	NA	NA	NA	1.01643	0.0235159	1.01643	0.567904	0.814008
Ccl2	Ccl2	24770	MCP-1|Scya2|Sigje	chemokine (C-C motif) ligand 2	1.00875	0.0125725	1.00875	0.941872	0.957204
Ccl3	Ccl3	25542	MIP-1a|Scya3	chemokine (C-C motif) ligand 3	1.02639	0.037574	1.02639	0.674175	0.851008
CLDN5	CLDN5	NA	NA	NA	1.051	0.0717597	1.051	0.578127	0.814008
CLOCK	CLOCK	NA	NA	NA	0.963504	-0.0536379	-1.03788	0.331123	0.611899
Cnr1	Cnr1	25248	SKR6R	cannabinoid receptor 1 (brain)	0.93765	-0.0928786	-1.0665	0.191891	0.597571
Crhr1	Crhr1	58959	CRFR1	corticotropin releasing hormone receptor 1	0.990952	-0.0131134	-1.00913	0.879427	0.947394
Crhr2	Crhr2	64680	Crf2r	corticotropin releasing hormone receptor 2	0.966031	-0.0498591	-1.03516	0.659331	0.846142
CRY1	CRY1	NA	NA	NA	0.963036	-0.0543386	-1.03838	0.349364	0.625604
CRY2	CRY2	NA	NA	NA	0.98504	-0.021746	-1.01519	0.780023	0.924028
Fkbp4	Fkbp4	260321	FKBP-4|FKBP-52|p59	FK506 binding protein 4	0.918118	-0.123248	-1.08918	0.0147999	0.429753
Fkbp5	Fkbp5	361810	-	FK506 binding protein 5	1.01492	0.0213623	1.01492	0.881329	0.947394
fos	fos	NA	NA	NA	0.86739	-0.205247	-1.15288	0.378988	0.644721
GAD1	GAD1	NA	NA	NA	0.921098	-0.118573	-1.08566	0.189544	0.597571
Grin1	Grin1	24408	GluN1|NMDAR1|NR1	glutamate receptor_ ionotropic_ N-methyl D-aspartate 1	0.904409	-0.144953	-1.10569	0.0777207	0.597571
Grin2b	Grin2b	24410	GluN2B	glutamate receptor_ ionotropic_ N-methyl D-aspartate 2B	0.890724	-0.16695	-1.12268	0.179071	0.597571
GSK3B	GSK3B	NA	NA	NA	0.928901	-0.106403	-1.07654	0.0751867	0.597571
GSR	GSR	NA	NA	NA	0.932029	-0.101553	-1.07293	0.127792	0.597571
GSTP1	GSTP1	NA	NA	NA	1.03519	0.0498894	1.03519	0.278693	0.611899
HCRT	HCRT	NA	NA	NA	0.891096	-0.166347	-1.12221	0.0837864	0.597571
HCRTR1	HCRTR1	NA	NA	NA	0.891454	-0.165768	-1.12176	0.0167436	0.429753
HCRTR2	HCRTR2	NA	NA	NA	0.918444	-0.122737	-1.0888	0.202602	0.597571
HMOX1	HMOX1	NA	NA	NA	0.991542	-0.0122542	-1.00853	0.898179	0.947394
Hsp90aa1	Hsp90aa1	299331	Hsp86|Hsp90|Hspca	heat shock protein 90_ alpha (cytosolic)_ class A member 1	0.934483	-0.097759	-1.07011	0.0766163	0.597571
HSPA1A	HSPA1A	NA	NA	NA	0.87703	-0.189302	-1.14021	0.217299	0.597571
Hspa4	Hspa4	266759	Hsp110|Hsp70|irp94	heat shock protein 4	0.962508	-0.0551298	-1.03895	0.296969	0.611899
IFNG	IFNG	NA	NA	NA	0.81	-0.304006	-1.23457	0.148056	0.597571
IL-1alpha	IL-1alpha	NA	NA	NA	0.940998	-0.0877358	-1.0627	0.728509	0.890399
IL-1beta	IL-1beta	NA	NA	NA	0.949289	-0.0750802	-1.05342	0.525389	0.809099
IL-6	IL-6	NA	NA	NA	0.912702	-0.131784	-1.09565	0.257983	0.611899
iNOS	iNOS	NA	NA	NA	0.820427	-0.285553	-1.21888	0.110472	0.597571
MAOA	MAOA	NA	NA	NA	0.961014	-0.0573712	-1.04057	0.262071	0.611899
MAOB	MAOB	NA	NA	NA	0.971524	-0.0416785	-1.02931	0.505638	0.794575
MAPK1	MAPK1	50689	ERK1|ERT2|Erk-1|Esrk1|MAPK1|MNK1|Prkm3|p44|p44erk1|p44mapk|Mapk3	mitogen activated protein kinase 3	0.957958	-0.0619664	-1.04389	0.209161	0.597571
MCHR1	MCHR1	NA	NA	NA	0.939965	-0.0893207	-1.06387	0.193491	0.597571
myc	myc	NA	NA	NA	1.00381	0.0054825	1.00381	0.925609	0.957204
NFKB1	NFKB1	NA	NA	NA	1.04692	0.0661466	1.04692	0.242473	0.611899
NGF	NGF	NA	NA	NA	0.968932	-0.0455328	-1.03206	0.699608	0.868868
Npy	Npy	24604	NPY02|RATNPY|RATNPY02	neuropeptide Y	1.10436	0.143205	1.10436	0.0973862	0.597571
NQO1	NQO1	NA	NA	NA	0.992312	-0.0111345	-1.00775	0.874209	0.947394
NR1D1	NR1D1	NA	NA	NA	1.01347	0.0193025	1.01347	0.825974	0.947394
NR1D2	NR1D2	NA	NA	NA	0.979655	-0.0296542	-1.02077	0.592006	0.814008
nr3c1	nr3c1	NA	NA	NA	0.963874	-0.0530841	-1.03748	0.326222	0.611899
nr3c2	nr3c2	NA	NA	NA	0.970573	-0.0430913	-1.03032	0.485145	0.778253
OCLN	OCLN	NA	NA	NA	1.02984	0.0424195	1.02984	0.762617	0.917523
p75	p75	24596	LNGFR|RNNGFRR|Tnfrsf16|p75|p75NTR|Ngfr	nerve growth factor receptor	1.11207	0.153251	1.11207	0.482558	0.778253
PER1	PER1	NA	NA	NA	1.04204	0.0594112	1.04204	0.586754	0.814008
PER2	PER2	NA	NA	NA	0.936609	-0.0944814	-1.06768	0.174933	0.597571
PMCH	PMCH	NA	NA	NA	0.895452	-0.159311	-1.11675	0.0431128	0.597571
Ptpn5	Ptpn5	29644	STEP	protein tyrosine phosphatase_ non-receptor type 5	0.876517	-0.190146	-1.14088	0.0309068	0.594955
Pvalb	Pvalb	25269	PALB1|Pva	parvalbumin	0.998572	-0.00206201	-1.00143	0.984926	0.984926
RORA	RORA	NA	NA	NA	0.905848	-0.14266	-1.10394	0.216487	0.597571
Slc17a6	Slc17a6	84487	Dnpi|Vglut2	solute carrier family 17 (vesicular glutamate transporter)_ member 6	0.935919	-0.0955451	-1.06847	0.225199	0.597941
Snca	Snca	29219	-	synuclein_ alpha (non A4 component of amyloid precursor)	1.0685	0.0955821	1.0685	0.326866	0.611899
SOD	SOD	NA	NA	NA	0.950088	-0.0738675	-1.05253	0.176682	0.597571
STAT3	STAT3	NA	NA	NA	0.983187	-0.0244629	-1.0171	0.619501	0.835653
TAC1	TAC1	NA	NA	NA	0.939367	-0.0902388	-1.06455	0.0971097	0.597571
TACR1	TACR1	NA	NA	NA	0.956679	-0.063893	-1.04528	0.634996	0.835653
TGFB1	TGFB1	NA	NA	NA	1.08896	0.122949	1.08896	0.274982	0.611899
Th	Th	25085	The	tyrosine hydroxylase	1.24479	0.315904	1.24479	0.360414	0.630725
TJP1	TJP1	NA	NA	NA	1.00465	0.00669227	1.00465	0.886665	0.947394
TNF-alpha	TNF-alpha	24835	RATTNF|TNF-alpha|Tnfa|Tnf	tumor necrosis factor	0.853617	-0.228339	-1.17149	0.32249	0.611899
TRKA	TRKA	NA	NA	NA	1.14398	0.194066	1.14398	0.302708	0.611899
TXN	TXN	NA	NA	NA	0.984061	-0.023181	-1.0162	0.574113	0.814008
UBB	UBB	NA	NA	NA	0.956947	-0.0634884	-1.04499	0.167488	0.597571

## Sheet: Day 8 Hypo SDAP vs NSFA
upperSymbol	Symbol	GeneID	Alias	Description	Fold change	log2FoldChange	Final Fold change	pvalue	padj
Adcyap1	Adcyap1	24166	Pacap	adenylate cyclase activating polypeptide 1	0.990764	-0.0133862	-1.00932	0.878525	0.890085
Adcyap1r1	Adcyap1r1	24167	PAC1-R|PACAP-R1|PACAP-R1A|PACAPR1|PACAPR1A	adenylate cyclase activating polypeptide 1 receptor type 1	0.900876	-0.1506	-1.11003	0.00454152	0.239715
Adra1a	Adra1a	29412	Adra1c	adrenoceptor alpha 1A	1.1213	0.165177	1.1213	0.0261832	0.288015
Adra1b	Adra1b	24173	-	adrenoceptor alpha 1B	0.926548	-0.110062	-1.07927	0.158696	0.421364
Adra1d	Adra1d	29413	Adrd1	adrenoceptor alpha 1D	1.05975	0.0837204	1.05975	0.64207	0.79097
Adrb1	Adrb1	24925	B1AR|RATB1AR	adrenoceptor beta 1	1.01414	0.0202518	1.01414	0.869063	0.890085
Adrb2	Adrb2	24176	-	adrenoceptor beta 2_ surface	1.03013	0.0428276	1.03013	0.698709	0.815161
Adrb3	Adrb3	25645	ADRB	adrenoceptor beta 3	1.07041	0.0981647	1.07041	0.626578	0.79097
AQP4	AQP4	NA	NA	NA	0.967084	-0.0482872	-1.03404	0.289877	0.620014
ARNTL	ARNTL	NA	NA	NA	0.975216	-0.0362063	-1.02541	0.525813	0.729515
Avp	Avp	24221	DI|VP|Vas	arginine vasopressin	0.968102	-0.0467693	-1.03295	0.736659	0.846608
Bdnf	Bdnf	24225	-	brain-derived neurotrophic factor	1.01297	0.0185893	1.01297	0.796238	0.875862
CAT	CAT	NA	NA	NA	0.962004	-0.055885	-1.0395	0.318559	0.64377
Ccl2	Ccl2	24770	MCP-1|Scya2|Sigje	chemokine (C-C motif) ligand 2	0.97866	-0.0311204	-1.02181	0.841081	0.890085
Ccl3	Ccl3	25542	MIP-1a|Scya3	chemokine (C-C motif) ligand 3	0.880464	-0.183664	-1.13576	0.0945159	0.355548
CLDN5	CLDN5	NA	NA	NA	1.08084	0.112147	1.08084	0.13426	0.387094
CLOCK	CLOCK	NA	NA	NA	0.958573	-0.0610401	-1.04322	0.215741	0.503397
Cnr1	Cnr1	25248	SKR6R	cannabinoid receptor 1 (brain)	0.97026	-0.0435574	-1.03065	0.468534	0.70229
Crhr1	Crhr1	58959	CRFR1	corticotropin releasing hormone receptor 1	0.94484	-0.0818575	-1.05838	0.40414	0.676494
Crhr2	Crhr2	64680	Crf2r	corticotropin releasing hormone receptor 2	1.07965	0.110566	1.07965	0.314989	0.64377
CRY1	CRY1	NA	NA	NA	0.979093	-0.0304821	-1.02135	0.651974	0.79097
CRY2	CRY2	NA	NA	NA	0.949693	-0.0744669	-1.05297	0.223358	0.505841
Fkbp4	Fkbp4	260321	FKBP-4|FKBP-52|p59	FK506 binding protein 4	0.935871	-0.0956187	-1.06852	0.04633	0.29646
Fkbp5	Fkbp5	361810	-	FK506 binding protein 5	0.991375	-0.0124977	-1.0087	0.927864	0.927864
fos	fos	NA	NA	NA	0.76322	-0.389828	-1.31024	0.187251	0.450572
GAD1	GAD1	NA	NA	NA	0.975227	-0.0361902	-1.0254	0.540031	0.729515
Grin1	Grin1	24408	GluN1|NMDAR1|NR1	glutamate receptor_ ionotropic_ N-methyl D-aspartate 1	0.934895	-0.0971235	-1.06964	0.108256	0.362422
Grin2b	Grin2b	24410	GluN2B	glutamate receptor_ ionotropic_ N-methyl D-aspartate 2B	0.983387	-0.0241691	-1.01689	0.763114	0.851591
GSK3B	GSK3B	NA	NA	NA	0.942922	-0.0847904	-1.06053	0.0487521	0.29646
GSR	GSR	NA	NA	NA	0.927429	-0.108691	-1.07825	0.137885	0.387094
GSTP1	GSTP1	NA	NA	NA	1.02087	0.0297944	1.02087	0.515379	0.729515
HCRT	HCRT	NA	NA	NA	0.955626	-0.0654818	-1.04643	0.590067	0.779217
HCRTR1	HCRTR1	NA	NA	NA	0.904036	-0.145548	-1.10615	0.0222484	0.285521
HCRTR2	HCRTR2	NA	NA	NA	0.897907	-0.155361	-1.1137	0.134928	0.387094
HMOX1	HMOX1	NA	NA	NA	0.987565	-0.0180518	-1.01259	0.865922	0.890085
Hsp90aa1	Hsp90aa1	299331	Hsp86|Hsp90|Hspca	heat shock protein 90_ alpha (cytosolic)_ class A member 1	0.927757	-0.108181	-1.07787	0.0149295	0.239715
HSPA1A	HSPA1A	NA	NA	NA	0.802402	-0.317603	-1.24626	0.178255	0.447837
Hspa4	Hspa4	266759	Hsp110|Hsp70|irp94	heat shock protein 4	0.94584	-0.0803313	-1.05726	0.0751329	0.355548
IFNG	IFNG	NA	NA	NA	0.761761	-0.39259	-1.31275	0.0789387	0.355548
IL-1alpha	IL-1alpha	NA	NA	NA	0.968122	-0.0467386	-1.03293	0.866021	0.890085
IL-1beta	IL-1beta	NA	NA	NA	1.10126	0.139158	1.10126	0.377984	0.661473
IL-6	IL-6	NA	NA	NA	0.832766	-0.264017	-1.20082	0.050458	0.29646
iNOS	iNOS	NA	NA	NA	0.766934	-0.382825	-1.30389	0.0330351	0.29646
MAOA	MAOA	NA	NA	NA	0.939108	-0.0906374	-1.06484	0.0461276	0.29646
MAOB	MAOB	NA	NA	NA	0.982197	-0.025916	-1.01813	0.645576	0.79097
MAPK1	MAPK1	50689	ERK1|ERT2|Erk-1|Esrk1|MAPK1|MNK1|Prkm3|p44|p44erk1|p44mapk|Mapk3	mitogen activated protein kinase 3	0.984158	-0.0230389	-1.0161	0.539476	0.729515
MCHR1	MCHR1	NA	NA	NA	0.964572	-0.0520385	-1.03673	0.354645	0.650183
myc	myc	NA	NA	NA	1.02661	0.0378896	1.02661	0.415615	0.6809
NFKB1	NFKB1	NA	NA	NA	1.02999	0.0426355	1.02999	0.44193	0.694462
NGF	NGF	NA	NA	NA	0.807194	-0.309013	-1.23886	0.00976183	0.239715
Npy	Npy	24604	NPY02|RATNPY|RATNPY02	neuropeptide Y	1.07133	0.0994039	1.07133	0.098015	0.355548
NQO1	NQO1	NA	NA	NA	1.03364	0.0477359	1.03364	0.342787	0.64377
NR1D1	NR1D1	NA	NA	NA	0.971403	-0.0418575	-1.02944	0.65743	0.79097
NR1D2	NR1D2	NA	NA	NA	0.912921	-0.131438	-1.09539	0.0094612	0.239715
nr3c1	nr3c1	NA	NA	NA	0.965471	-0.0506955	-1.03576	0.243189	0.535015
nr3c2	nr3c2	NA	NA	NA	1.03505	0.0497063	1.03505	0.371593	0.661473
OCLN	OCLN	NA	NA	NA	0.977068	-0.0334698	-1.02347	0.750534	0.849869
p75	p75	24596	LNGFR|RNNGFRR|Tnfrsf16|p75|p75NTR|Ngfr	nerve growth factor receptor	1.06256	0.087548	1.06256	0.673755	0.798141
PER1	PER1	NA	NA	NA	0.931357	-0.102594	-1.0737	0.494756	0.718796
PER2	PER2	NA	NA	NA	0.921774	-0.117515	-1.08486	0.0539019	0.29646
PMCH	PMCH	NA	NA	NA	0.897061	-0.156722	-1.11475	0.140761	0.387094
Ptpn5	Ptpn5	29644	STEP	protein tyrosine phosphatase_ non-receptor type 5	0.926012	-0.110897	-1.0799	0.0947209	0.355548
Pvalb	Pvalb	25269	PALB1|Pva	parvalbumin	0.944947	-0.0816946	-1.05826	0.33799	0.64377
RORA	RORA	NA	NA	NA	0.948425	-0.0763943	-1.05438	0.474274	0.70229
Slc17a6	Slc17a6	84487	Dnpi|Vglut2	solute carrier family 17 (vesicular glutamate transporter)_ member 6	0.918521	-0.122615	-1.08871	0.114759	0.368184
Snca	Snca	29219	-	synuclein_ alpha (non A4 component of amyloid precursor)	1.05091	0.0716428	1.05091	0.461367	0.70229
SOD	SOD	NA	NA	NA	0.937609	-0.0929421	-1.06654	0.0358068	0.29646
STAT3	STAT3	NA	NA	NA	0.973849	-0.03823	-1.02685	0.391898	0.67058
TAC1	TAC1	NA	NA	NA	0.943688	-0.0836175	-1.05967	0.0856773	0.355548
TACR1	TACR1	NA	NA	NA	1.03067	0.0435793	1.03067	0.597062	0.779217
TGFB1	TGFB1	NA	NA	NA	1.10466	0.143608	1.10466	0.100851	0.355548
Th	Th	25085	The	tyrosine hydroxylase	1.15626	0.209464	1.15626	0.434179	0.694462
TJP1	TJP1	NA	NA	NA	0.964038	-0.0528383	-1.0373	0.333948	0.64377
TNF-alpha	TNF-alpha	24835	RATTNF|TNF-alpha|Tnfa|Tnf	tumor necrosis factor	1.03668	0.0519722	1.03668	0.807683	0.875938
TRKA	TRKA	NA	NA	NA	1.20706	0.2715	1.20706	0.101585	0.355548
TXN	TXN	NA	NA	NA	0.966524	-0.0491222	-1.03464	0.180298	0.447837
UBB	UBB	NA	NA	NA	0.937649	-0.0928806	-1.0665	0.0155659	0.239715

## Sheet: Day 8 Hypo SDFA vs NSFA
upperSymbol	Symbol	GeneID	Alias	Description	Fold change	log2FoldChange	Final Fold change	pvalue	padj
Adcyap1	Adcyap1	24166	Pacap	adenylate cyclase activating polypeptide 1	1.12593	0.171116	1.12593	0.075117	0.642668
Adcyap1r1	Adcyap1r1	24167	PAC1-R|PACAP-R1|PACAP-R1A|PACAPR1|PACAPR1A	adenylate cyclase activating polypeptide 1 receptor type 1	0.995356	-0.00671496	-1.00467	0.922906	0.960472
Adra1a	Adra1a	29412	Adra1c	adrenoceptor alpha 1A	1.05634	0.0790687	1.05634	0.406335	0.833136
Adra1b	Adra1b	24173	-	adrenoceptor alpha 1B	0.973765	-0.0383548	-1.02694	0.659058	0.953503
Adra1d	Adra1d	29413	Adrd1	adrenoceptor alpha 1D	0.996797	-0.00462766	-1.00321	0.981025	0.994614
Adrb1	Adrb1	24925	B1AR|RATB1AR	adrenoceptor beta 1	0.978159	-0.0318587	-1.02233	0.843626	0.958942
Adrb2	Adrb2	24176	-	adrenoceptor beta 2_ surface	0.976014	-0.0350256	-1.02457	0.767168	0.958942
Adrb3	Adrb3	25645	ADRB	adrenoceptor beta 3	0.749506	-0.415989	-1.33421	0.0857232	0.660068
AQP4	AQP4	NA	NA	NA	1.00966	0.0138682	1.00966	0.834122	0.958942
ARNTL	ARNTL	NA	NA	NA	0.978094	-0.0319552	-1.0224	0.570159	0.874985
Avp	Avp	24221	DI|VP|Vas	arginine vasopressin	0.766024	-0.384539	-1.30544	0.0168821	0.325825
Bdnf	Bdnf	24225	-	brain-derived neurotrophic factor	1.06633	0.0926492	1.06633	0.27689	0.833136
CAT	CAT	NA	NA	NA	1.04638	0.0654106	1.04638	0.354253	0.833136
Ccl2	Ccl2	24770	MCP-1|Scya2|Sigje	chemokine (C-C motif) ligand 2	0.769865	-0.377322	-1.29893	0.0211918	0.326353
Ccl3	Ccl3	25542	MIP-1a|Scya3	chemokine (C-C motif) ligand 3	0.77196	-0.373403	-1.2954	0.000758142	0.0583769
CLDN5	CLDN5	NA	NA	NA	0.952567	-0.0701083	-1.0498	0.481855	0.839326
CLOCK	CLOCK	NA	NA	NA	0.99976	-0.000346414	-1.00024	0.994614	0.994614
Cnr1	Cnr1	25248	SKR6R	cannabinoid receptor 1 (brain)	0.96387	-0.0530889	-1.03748	0.347028	0.833136
Crhr1	Crhr1	58959	CRFR1	corticotropin releasing hormone receptor 1	1.03839	0.0543442	1.03839	0.516495	0.849901
Crhr2	Crhr2	64680	Crf2r	corticotropin releasing hormone receptor 2	1.09702	0.133591	1.09702	0.176804	0.833136
CRY1	CRY1	NA	NA	NA	1.00041	0.000597717	1.00041	0.991678	0.994614
CRY2	CRY2	NA	NA	NA	0.9621	-0.0557409	-1.03939	0.451666	0.833136
Fkbp4	Fkbp4	260321	FKBP-4|FKBP-52|p59	FK506 binding protein 4	0.982995	-0.024744	-1.0173	0.560119	0.874985
Fkbp5	Fkbp5	361810	-	FK506 binding protein 5	1.06962	0.0970997	1.06962	0.529808	0.849901
fos	fos	NA	NA	NA	0.761775	-0.392562	-1.31272	0.131661	0.829071
GAD1	GAD1	NA	NA	NA	0.955114	-0.0662554	-1.047	0.339346	0.833136
Grin1	Grin1	24408	GluN1|NMDAR1|NR1	glutamate receptor_ ionotropic_ N-methyl D-aspartate 1	0.964173	-0.0526365	-1.03716	0.490515	0.839326
Grin2b	Grin2b	24410	GluN2B	glutamate receptor_ ionotropic_ N-methyl D-aspartate 2B	0.927016	-0.109334	-1.07873	0.317268	0.833136
GSK3B	GSK3B	NA	NA	NA	0.954317	-0.0674599	-1.04787	0.176164	0.833136
GSR	GSR	NA	NA	NA	0.942918	-0.0847954	-1.06054	0.336696	0.833136
GSTP1	GSTP1	NA	NA	NA	0.991776	-0.0119135	-1.00829	0.80914	0.958942
HCRT	HCRT	NA	NA	NA	1.01881	0.0268812	1.01881	0.835912	0.958942
HCRTR1	HCRTR1	NA	NA	NA	0.909929	-0.136174	-1.09899	0.0578321	0.556634
HCRTR2	HCRTR2	NA	NA	NA	1.11323	0.154749	1.11323	0.149428	0.829071
HMOX1	HMOX1	NA	NA	NA	0.981845	-0.0264334	-1.01849	0.819239	0.958942
Hsp90aa1	Hsp90aa1	299331	Hsp86|Hsp90|Hspca	heat shock protein 90_ alpha (cytosolic)_ class A member 1	1.00446	0.00642616	1.00446	0.9012	0.960472
HSPA1A	HSPA1A	NA	NA	NA	0.721403	-0.471122	-1.38619	0.0276661	0.355049
Hspa4	Hspa4	266759	Hsp110|Hsp70|irp94	heat shock protein 4	0.996741	-0.00470927	-1.00327	0.923051	0.960472
IFNG	IFNG	NA	NA	NA	0.708078	-0.498019	-1.41227	0.016926	0.325825
IL-1alpha	IL-1alpha	NA	NA	NA	0.84859	-0.23686	-1.17843	0.477129	0.839326
IL-1beta	IL-1beta	NA	NA	NA	1.09598	0.132224	1.09598	0.376597	0.833136
IL-6	IL-6	NA	NA	NA	0.88604	-0.174557	-1.12862	0.15074	0.829071
iNOS	iNOS	NA	NA	NA	0.804898	-0.313121	-1.24239	0.114059	0.798415
MAOA	MAOA	NA	NA	NA	0.981356	-0.0271518	-1.019	0.527	0.849901
MAOB	MAOB	NA	NA	NA	1.02129	0.0303965	1.02129	0.66869	0.953503
MAPK1	MAPK1	50689	ERK1|ERT2|Erk-1|Esrk1|MAPK1|MNK1|Prkm3|p44|p44erk1|p44mapk|Mapk3	mitogen activated protein kinase 3	0.992546	-0.0107936	-1.00751	0.795796	0.958942
MCHR1	MCHR1	NA	NA	NA	0.96933	-0.0449408	-1.03164	0.590899	0.874985
myc	myc	NA	NA	NA	0.985231	-0.0214664	-1.01499	0.766796	0.958942
NFKB1	NFKB1	NA	NA	NA	1.03098	0.0440135	1.03098	0.453341	0.833136
NGF	NGF	NA	NA	NA	0.943455	-0.0839741	-1.05993	0.447298	0.833136
Npy	Npy	24604	NPY02|RATNPY|RATNPY02	neuropeptide Y	1.14576	0.196299	1.14576	0.00801385	0.308533
NQO1	NQO1	NA	NA	NA	1.06342	0.0887122	1.06342	0.234389	0.833136
NR1D1	NR1D1	NA	NA	NA	0.920063	-0.120196	-1.08688	0.348254	0.833136
NR1D2	NR1D2	NA	NA	NA	0.964747	-0.051778	-1.03654	0.429493	0.833136
nr3c1	nr3c1	NA	NA	NA	0.974243	-0.0376464	-1.02644	0.454438	0.833136
nr3c2	nr3c2	NA	NA	NA	0.963746	-0.0532751	-1.03762	0.389079	0.833136
OCLN	OCLN	NA	NA	NA	1.06283	0.0879161	1.06283	0.40922	0.833136
p75	p75	24596	LNGFR|RNNGFRR|Tnfrsf16|p75|p75NTR|Ngfr	nerve growth factor receptor	0.820175	-0.285997	-1.21925	0.221785	0.833136
PER1	PER1	NA	NA	NA	0.926259	-0.110513	-1.07961	0.334446	0.833136
PER2	PER2	NA	NA	NA	0.991755	-0.0119436	-1.00831	0.844783	0.958942
PMCH	PMCH	NA	NA	NA	0.97753	-0.0327878	-1.02299	0.730983	0.958942
Ptpn5	Ptpn5	29644	STEP	protein tyrosine phosphatase_ non-receptor type 5	0.95315	-0.0692253	-1.04915	0.401582	0.833136
Pvalb	Pvalb	25269	PALB1|Pva	parvalbumin	1.00901	0.0129354	1.00901	0.87321	0.960472
RORA	RORA	NA	NA	NA	0.928972	-0.106294	-1.07646	0.297025	0.833136
Slc17a6	Slc17a6	84487	Dnpi|Vglut2	solute carrier family 17 (vesicular glutamate transporter)_ member 6	1.0136	0.0194918	1.0136	0.777008	0.958942
Snca	Snca	29219	-	synuclein_ alpha (non A4 component of amyloid precursor)	1.06463	0.0903578	1.06463	0.343527	0.833136
SOD	SOD	NA	NA	NA	0.964003	-0.0528904	-1.03734	0.261977	0.833136
STAT3	STAT3	NA	NA	NA	0.954689	-0.0668975	-1.04746	0.309208	0.833136
TAC1	TAC1	NA	NA	NA	0.989285	-0.0155425	-1.01083	0.789618	0.958942
TACR1	TACR1	NA	NA	NA	0.960543	-0.0580776	-1.04108	0.588235	0.874985
TGFB1	TGFB1	NA	NA	NA	0.940791	-0.0880542	-1.06294	0.352691	0.833136
Th	Th	25085	The	tyrosine hydroxylase	1.62801	0.70311	1.62801	0.0486771	0.535448
TJP1	TJP1	NA	NA	NA	0.986844	-0.0191056	-1.01333	0.730345	0.958942
TNF-alpha	TNF-alpha	24835	RATTNF|TNF-alpha|Tnfa|Tnf	tumor necrosis factor	0.979621	-0.0297041	-1.0208	0.895251	0.960472
TRKA	TRKA	NA	NA	NA	0.979222	-0.0302918	-1.02122	0.846857	0.958942
TXN	TXN	NA	NA	NA	0.996075	-0.00567415	-1.00394	0.877058	0.960472
UBB	UBB	NA	NA	NA	0.975665	-0.0355421	-1.02494	0.334556	0.833136

## Sheet: Day 8 Hypo SDAP vs NSAP
upperSymbol	Symbol	GeneID	Alias	Description	Fold change	log2FoldChange	Final Fold change	pvalue	padj
Adcyap1	Adcyap1	24166	Pacap	adenylate cyclase activating polypeptide 1	0.943819	-0.0834179	-1.05953	0.310951	0.944908
Adcyap1r1	Adcyap1r1	24167	PAC1-R|PACAP-R1|PACAP-R1A|PACAPR1|PACAPR1A	adenylate cyclase activating polypeptide 1 receptor type 1	0.983496	-0.0240094	-1.01678	0.757518	0.944908
Adra1a	Adra1a	29412	Adra1c	adrenoceptor alpha 1A	1.2417	0.312321	1.2417	0.00683533	0.47697
Adra1b	Adra1b	24173	-	adrenoceptor alpha 1B	0.913008	-0.131301	-1.09528	0.243939	0.944908
Adra1d	Adra1d	29413	Adrd1	adrenoceptor alpha 1D	0.997611	-0.00345085	-1.00239	0.985836	0.985836
Adrb1	Adrb1	24925	B1AR|RATB1AR	adrenoceptor beta 1	1.15322	0.205668	1.15322	0.120144	0.944908
Adrb2	Adrb2	24176	-	adrenoceptor beta 2_ surface	1.02467	0.0351587	1.02467	0.700886	0.944908
Adrb3	Adrb3	25645	ADRB	adrenoceptor beta 3	0.983196	-0.0244484	-1.01709	0.912165	0.967256
AQP4	AQP4	NA	NA	NA	1.01575	0.0225449	1.01575	0.743925	0.944908
ARNTL	ARNTL	NA	NA	NA	1.03825	0.054149	1.03825	0.442979	0.944908
Avp	Avp	24221	DI|VP|Vas	arginine vasopressin	1.5276	0.611271	1.5276	0.0123888	0.47697
Bdnf	Bdnf	24225	-	brain-derived neurotrophic factor	1.021	0.0299837	1.021	0.685219	0.944908
CAT	CAT	NA	NA	NA	0.946451	-0.0794009	-1.05658	0.162426	0.944908
Ccl2	Ccl2	24770	MCP-1|Scya2|Sigje	chemokine (C-C motif) ligand 2	0.970168	-0.0436929	-1.03075	0.788663	0.944908
Ccl3	Ccl3	25542	MIP-1a|Scya3	chemokine (C-C motif) ligand 3	0.857829	-0.221238	-1.16573	0.0381963	0.735279
CLDN5	CLDN5	NA	NA	NA	1.02839	0.0403869	1.02839	0.740568	0.944908
CLOCK	CLOCK	NA	NA	NA	0.994882	-0.00740222	-1.00514	0.895752	0.967256
Cnr1	Cnr1	25248	SKR6R	cannabinoid receptor 1 (brain)	1.03478	0.0493212	1.03478	0.491957	0.944908
Crhr1	Crhr1	58959	CRFR1	corticotropin releasing hormone receptor 1	0.953468	-0.0687441	-1.0488	0.516531	0.944908
Crhr2	Crhr2	64680	Crf2r	corticotropin releasing hormone receptor 2	1.11762	0.160425	1.11762	0.223473	0.944908
CRY1	CRY1	NA	NA	NA	1.01667	0.0238565	1.01667	0.726884	0.944908
CRY2	CRY2	NA	NA	NA	0.964116	-0.0527209	-1.03722	0.524125	0.944908
Fkbp4	Fkbp4	260321	FKBP-4|FKBP-52|p59	FK506 binding protein 4	1.01934	0.0276297	1.01934	0.585266	0.944908
Fkbp5	Fkbp5	361810	-	FK506 binding protein 5	0.976803	-0.03386	-1.02375	0.755249	0.944908
fos	fos	NA	NA	NA	0.879904	-0.184581	-1.13649	0.482556	0.944908
GAD1	GAD1	NA	NA	NA	1.05877	0.0823828	1.05877	0.33036	0.944908
Grin1	Grin1	24408	GluN1|NMDAR1|NR1	glutamate receptor_ ionotropic_ N-methyl D-aspartate 1	1.03371	0.0478293	1.03371	0.517201	0.944908
Grin2b	Grin2b	24410	GluN2B	glutamate receptor_ ionotropic_ N-methyl D-aspartate 2B	1.10403	0.142781	1.10403	0.181231	0.944908
GSK3B	GSK3B	NA	NA	NA	1.01509	0.0216126	1.01509	0.721448	0.944908
GSR	GSR	NA	NA	NA	0.995064	-0.00713826	-1.00496	0.917009	0.967256
GSTP1	GSTP1	NA	NA	NA	0.986168	-0.020095	-1.01403	0.645981	0.944908
HCRT	HCRT	NA	NA	NA	1.07242	0.100865	1.07242	0.301242	0.944908
HCRTR1	HCRTR1	NA	NA	NA	1.01411	0.0202195	1.01411	0.783882	0.944908
HCRTR2	HCRTR2	NA	NA	NA	0.97764	-0.0326244	-1.02287	0.754321	0.944908
HMOX1	HMOX1	NA	NA	NA	0.995989	-0.00579758	-1.00403	0.939768	0.977867
Hsp90aa1	Hsp90aa1	299331	Hsp86|Hsp90|Hspca	heat shock protein 90_ alpha (cytosolic)_ class A member 1	0.992802	-0.0104222	-1.00725	0.846735	0.944908
HSPA1A	HSPA1A	NA	NA	NA	0.914909	-0.1283	-1.09301	0.570062	0.944908
Hspa4	Hspa4	266759	Hsp110|Hsp70|irp94	heat shock protein 4	0.982683	-0.0252014	-1.01762	0.622143	0.944908
IFNG	IFNG	NA	NA	NA	0.940445	-0.0885847	-1.06333	0.701207	0.944908
IL-1alpha	IL-1alpha	NA	NA	NA	1.02882	0.0409973	1.02882	0.828116	0.944908
IL-1beta	IL-1beta	NA	NA	NA	1.16009	0.214238	1.16009	0.181356	0.944908
IL-6	IL-6	NA	NA	NA	0.912419	-0.132232	-1.09599	0.338858	0.944908
iNOS	iNOS	NA	NA	NA	0.934799	-0.097272	-1.06975	0.536477	0.944908
MAOA	MAOA	NA	NA	NA	0.977205	-0.0332661	-1.02333	0.571695	0.944908
MAOB	MAOB	NA	NA	NA	1.01099	0.0157625	1.01099	0.792067	0.944908
MAPK1	MAPK1	50689	ERK1|ERT2|Erk-1|Esrk1|MAPK1|MNK1|Prkm3|p44|p44erk1|p44mapk|Mapk3	mitogen activated protein kinase 3	1.02735	0.0389275	1.02735	0.435361	0.944908
MCHR1	MCHR1	NA	NA	NA	1.02618	0.0372822	1.02618	0.599448	0.944908
myc	myc	NA	NA	NA	1.02272	0.0324071	1.02272	0.607375	0.944908
NFKB1	NFKB1	NA	NA	NA	0.983835	-0.023511	-1.01643	0.693198	0.944908
NGF	NGF	NA	NA	NA	0.833076	-0.26348	-1.20037	0.022014	0.565025
Npy	Npy	24604	NPY02|RATNPY|RATNPY02	neuropeptide Y	0.970096	-0.0438006	-1.03083	0.575419	0.944908
NQO1	NQO1	NA	NA	NA	1.04165	0.0588704	1.04165	0.403684	0.944908
NR1D1	NR1D1	NA	NA	NA	0.958493	-0.0611599	-1.0433	0.505642	0.944908
NR1D2	NR1D2	NA	NA	NA	0.93188	-0.101784	-1.0731	0.072565	0.944908
nr3c1	nr3c1	NA	NA	NA	1.00166	0.00238864	1.00166	0.966802	0.985836
nr3c2	nr3c2	NA	NA	NA	1.06644	0.0927976	1.06644	0.165568	0.944908
OCLN	OCLN	NA	NA	NA	0.948757	-0.0758893	-1.05401	0.54966	0.944908
p75	p75	24596	LNGFR|RNNGFRR|Tnfrsf16|p75|p75NTR|Ngfr	nerve growth factor receptor	0.955479	-0.0657034	-1.0466	0.714326	0.944908
PER1	PER1	NA	NA	NA	0.893782	-0.162005	-1.11884	0.241724	0.944908
PER2	PER2	NA	NA	NA	0.984161	-0.0230339	-1.01609	0.755505	0.944908
PMCH	PMCH	NA	NA	NA	1.0018	0.0025889	1.0018	0.979913	0.985836
Ptpn5	Ptpn5	29644	STEP	protein tyrosine phosphatase_ non-receptor type 5	1.05647	0.0792486	1.05647	0.362528	0.944908
Pvalb	Pvalb	25269	PALB1|Pva	parvalbumin	0.946299	-0.0796326	-1.05675	0.487363	0.944908
RORA	RORA	NA	NA	NA	1.047	0.0662653	1.047	0.500932	0.944908
Slc17a6	Slc17a6	84487	Dnpi|Vglut2	solute carrier family 17 (vesicular glutamate transporter)_ member 6	0.981411	-0.0270704	-1.01894	0.737973	0.944908
Snca	Snca	29219	-	synuclein_ alpha (non A4 component of amyloid precursor)	0.983543	-0.0239393	-1.01673	0.827342	0.944908
SOD	SOD	NA	NA	NA	0.986866	-0.0190745	-1.01331	0.700609	0.944908
STAT3	STAT3	NA	NA	NA	0.990503	-0.0137671	-1.00959	0.801003	0.944908
TAC1	TAC1	NA	NA	NA	1.0046	0.00662124	1.0046	0.912467	0.967256
TACR1	TACR1	NA	NA	NA	1.07734	0.107472	1.07734	0.423081	0.944908
TGFB1	TGFB1	NA	NA	NA	1.01442	0.0206585	1.01442	0.840854	0.944908
Th	Th	25085	The	tyrosine hydroxylase	0.928877	-0.106441	-1.07657	0.737354	0.944908
TJP1	TJP1	NA	NA	NA	0.959576	-0.0595306	-1.04213	0.332522	0.944908
TNF-alpha	TNF-alpha	24835	RATTNF|TNF-alpha|Tnfa|Tnf	tumor necrosis factor	1.21446	0.280311	1.21446	0.0796176	0.944908
TRKA	TRKA	NA	NA	NA	1.05514	0.0774337	1.05514	0.64253	0.944908
TXN	TXN	NA	NA	NA	0.98218	-0.0259412	-1.01814	0.544539	0.944908
UBB	UBB	NA	NA	NA	0.979833	-0.0293922	-1.02058	0.539492	0.944908

## Sheet: Day 1 Hypo SDAP vs SDFA
upperSymbol	Symbol	GeneID	Alias	Description	Fold change	log2FoldChange	Final Fold change	pvalue	padj
Adcyap1	Adcyap1	24166	Pacap	adenylate cyclase activating polypeptide 1	1.09396	0.129561	1.09396	0.292637	0.704158
Adcyap1r1	Adcyap1r1	24167	PAC1-R|PACAP-R1|PACAP-R1A|PACAPR1|PACAPR1A	adenylate cyclase activating polypeptide 1 receptor type 1	0.961171	-0.0571351	-1.0404	0.510007	0.872678
Adra1a	Adra1a	29412	Adra1c	adrenoceptor alpha 1A	0.96876	-0.0457884	-1.03225	0.722495	0.940755
Adra1b	Adra1b	24173	-	adrenoceptor alpha 1B	1.03308	0.0469487	1.03308	0.6968	0.940755
Adra1d	Adra1d	29413	Adrd1	adrenoceptor alpha 1D	0.771853	-0.373603	-1.29558	0.291902	0.704158
Adrb1	Adrb1	24925	B1AR|RATB1AR	adrenoceptor beta 1	0.874088	-0.194149	-1.14405	0.452695	0.872678
Adrb2	Adrb2	24176	-	adrenoceptor beta 2_ surface	1.00556	0.00800599	1.00556	0.938838	0.974905
Adrb3	Adrb3	25645	ADRB	adrenoceptor beta 3	0.852008	-0.231061	-1.1737	0.262199	0.672977
AQP4	AQP4	NA	NA	NA	1.08524	0.118012	1.08524	0.117229	0.645261
ARNTL	ARNTL	NA	NA	NA	0.881106	-0.182612	-1.13494	0.0370353	0.434973
Avp	Avp	24221	DI|VP|Vas	arginine vasopressin	0.956314	-0.0644438	-1.04568	0.75193	0.940755
Bdnf	Bdnf	24225	-	brain-derived neurotrophic factor	1.0554	0.0777859	1.0554	0.470774	0.872678
CAT	CAT	NA	NA	NA	0.980273	-0.0287451	-1.02012	0.724544	0.940755
Ccl2	Ccl2	24770	MCP-1|Scya2|Sigje	chemokine (C-C motif) ligand 2	1.13338	0.180632	1.13338	0.200044	0.664641
Ccl3	Ccl3	25542	MIP-1a|Scya3	chemokine (C-C motif) ligand 3	0.976042	-0.0349849	-1.02455	0.757491	0.940755
CLDN5	CLDN5	NA	NA	NA	1.10553	0.144738	1.10553	0.186522	0.664641
CLOCK	CLOCK	NA	NA	NA	0.972563	-0.0401368	-1.02821	0.59597	0.908664
Cnr1	Cnr1	25248	SKR6R	cannabinoid receptor 1 (brain)	0.911599	-0.133529	-1.09697	0.239014	0.664641
Crhr1	Crhr1	58959	CRFR1	corticotropin releasing hormone receptor 1	0.957989	-0.0619194	-1.04385	0.652811	0.940755
Crhr2	Crhr2	64680	Crf2r	corticotropin releasing hormone receptor 2	0.84669	-0.240094	-1.18107	0.0211749	0.434973
CRY1	CRY1	NA	NA	NA	0.94434	-0.0826215	-1.05894	0.250319	0.664641
CRY2	CRY2	NA	NA	NA	0.973155	-0.0392587	-1.02759	0.731687	0.940755
Fkbp4	Fkbp4	260321	FKBP-4|FKBP-52|p59	FK506 binding protein 4	1.00691	0.00993127	1.00691	0.886538	0.971666
Fkbp5	Fkbp5	361810	-	FK506 binding protein 5	0.890184	-0.167824	-1.12336	0.20962	0.664641
fos	fos	NA	NA	NA	0.778977	-0.360347	-1.28373	0.169442	0.664641
GAD1	GAD1	NA	NA	NA	0.961263	-0.0569972	-1.0403	0.598751	0.908664
Grin1	Grin1	24408	GluN1|NMDAR1|NR1	glutamate receptor_ ionotropic_ N-methyl D-aspartate 1	0.978829	-0.0308707	-1.02163	0.773386	0.945249
Grin2b	Grin2b	24410	GluN2B	glutamate receptor_ ionotropic_ N-methyl D-aspartate 2B	0.870799	-0.199589	-1.14837	0.176196	0.664641
GSK3B	GSK3B	NA	NA	NA	1.00377	0.00542704	1.00377	0.946852	0.974905
GSR	GSR	NA	NA	NA	0.901034	-0.150346	-1.10984	0.0794474	0.556132
GSTP1	GSTP1	NA	NA	NA	0.94241	-0.0855736	-1.06111	0.199706	0.664641
HCRT	HCRT	NA	NA	NA	1.12875	0.174725	1.12875	0.217072	0.664641
HCRTR1	HCRTR1	NA	NA	NA	1.00308	0.00444107	1.00308	0.96701	0.976076
HCRTR2	HCRTR2	NA	NA	NA	0.985027	-0.0217643	-1.0152	0.854519	0.971666
HMOX1	HMOX1	NA	NA	NA	1.03979	0.0562883	1.03979	0.507602	0.872678
Hsp90aa1	Hsp90aa1	299331	Hsp86|Hsp90|Hspca	heat shock protein 90_ alpha (cytosolic)_ class A member 1	1.0153	0.0219051	1.0153	0.740291	0.940755
HSPA1A	HSPA1A	NA	NA	NA	1.13342	0.180682	1.13342	0.156615	0.664641
Hspa4	Hspa4	266759	Hsp110|Hsp70|irp94	heat shock protein 4	0.965398	-0.0508039	-1.03584	0.467117	0.872678
IFNG	IFNG	NA	NA	NA	1.00883	0.0126793	1.00883	0.949582	0.974905
IL-1alpha	IL-1alpha	NA	NA	NA	1.21047	0.275566	1.21047	0.249341	0.664641
IL-1beta	IL-1beta	NA	NA	NA	1.17315	0.230387	1.17315	0.249463	0.664641
IL-6	IL-6	NA	NA	NA	0.955881	-0.0650977	-1.04616	0.600055	0.908664
iNOS	iNOS	NA	NA	NA	0.90978	-0.13641	-1.09917	0.584288	0.908664
MAOA	MAOA	NA	NA	NA	1.00726	0.010434	1.00726	0.870798	0.971666
MAOB	MAOB	NA	NA	NA	1.10898	0.149233	1.10898	0.0421054	0.434973
MAPK1	MAPK1	50689	ERK1|ERT2|Erk-1|Esrk1|MAPK1|MNK1|Prkm3|p44|p44erk1|p44mapk|Mapk3	mitogen activated protein kinase 3	0.962023	-0.0558565	-1.03948	0.491353	0.872678
MCHR1	MCHR1	NA	NA	NA	1.01836	0.0262542	1.01836	0.756233	0.940755
myc	myc	NA	NA	NA	0.859356	-0.218672	-1.16366	0.027009	0.434973
NFKB1	NFKB1	NA	NA	NA	0.941087	-0.0876004	-1.0626	0.211059	0.664641
NGF	NGF	NA	NA	NA	0.887737	-0.171796	-1.12646	0.167233	0.664641
Npy	Npy	24604	NPY02|RATNPY|RATNPY02	neuropeptide Y	1.03263	0.0463195	1.03263	0.644644	0.940755
NQO1	NQO1	NA	NA	NA	0.979806	-0.0294326	-1.02061	0.744798	0.940755
NR1D1	NR1D1	NA	NA	NA	1.06973	0.0972476	1.06973	0.452904	0.872678
NR1D2	NR1D2	NA	NA	NA	1.04783	0.0674046	1.04783	0.396249	0.847533
nr3c1	nr3c1	NA	NA	NA	1.00649	0.00933054	1.00649	0.874338	0.971666
nr3c2	nr3c2	NA	NA	NA	0.865109	-0.209047	-1.15592	0.045192	0.434973
OCLN	OCLN	NA	NA	NA	0.997397	-0.00376075	-1.00261	0.976076	0.976076
p75	p75	24596	LNGFR|RNNGFRR|Tnfrsf16|p75|p75NTR|Ngfr	nerve growth factor receptor	0.670628	-0.576415	-1.49114	0.11732	0.645261
PER1	PER1	NA	NA	NA	0.707412	-0.499376	-1.4136	0.0166693	0.434973
PER2	PER2	NA	NA	NA	0.944318	-0.0826557	-1.05897	0.452138	0.872678
PMCH	PMCH	NA	NA	NA	1.13553	0.18336	1.13553	0.334735	0.736416
Ptpn5	Ptpn5	29644	STEP	protein tyrosine phosphatase_ non-receptor type 5	0.868544	-0.203329	-1.15135	0.108743	0.645261
Pvalb	Pvalb	25269	PALB1|Pva	parvalbumin	0.988191	-0.0171376	-1.01195	0.903155	0.971666
RORA	RORA	NA	NA	NA	1.0109	0.0156335	1.0109	0.797156	0.959078
Slc17a6	Slc17a6	84487	Dnpi|Vglut2	solute carrier family 17 (vesicular glutamate transporter)_ member 6	1.14854	0.199804	1.14854	0.0367061	0.434973
Snca	Snca	29219	-	synuclein_ alpha (non A4 component of amyloid precursor)	0.922368	-0.116586	-1.08417	0.478684	0.872678
SOD	SOD	NA	NA	NA	1.04275	0.0603943	1.04275	0.313592	0.710194
STAT3	STAT3	NA	NA	NA	1.00485	0.00697584	1.00485	0.908571	0.971666
TAC1	TAC1	NA	NA	NA	1.10338	0.141933	1.10338	0.0663581	0.510957
TACR1	TACR1	NA	NA	NA	0.8469	-0.239736	-1.18078	0.0165184	0.434973
TGFB1	TGFB1	NA	NA	NA	0.910817	-0.134767	-1.09792	0.310843	0.710194
Th	Th	25085	The	tyrosine hydroxylase	1.13111	0.177739	1.13111	0.601843	0.908664
TJP1	TJP1	NA	NA	NA	0.918104	-0.123271	-1.0892	0.0588784	0.503737
TNF-alpha	TNF-alpha	24835	RATTNF|TNF-alpha|Tnfa|Tnf	tumor necrosis factor	0.979132	-0.0304244	-1.02131	0.86686	0.971666
TRKA	TRKA	NA	NA	NA	0.803737	-0.315204	-1.24419	0.209324	0.664641
TXN	TXN	NA	NA	NA	0.994522	-0.00792498	-1.00551	0.876788	0.971666
UBB	UBB	NA	NA	NA	1.02419	0.0344895	1.02419	0.575645	0.908664

## Sheet: Day 1 Hypo SDAP vs NSAP
upperSymbol	Symbol	GeneID	Alias	Description	Fold change	log2FoldChange	Final Fold change	pvalue	padj
Adcyap1	Adcyap1	24166	Pacap	adenylate cyclase activating polypeptide 1	1.13535	0.183141	1.13535	0.149596	0.554263
Adcyap1r1	Adcyap1r1	24167	PAC1-R|PACAP-R1|PACAP-R1A|PACAPR1|PACAPR1A	adenylate cyclase activating polypeptide 1 receptor type 1	1.18007	0.238874	1.18007	0.188561	0.604968
Adra1a	Adra1a	29412	Adra1c	adrenoceptor alpha 1A	1.07189	0.100161	1.07189	0.359544	0.74824
Adra1b	Adra1b	24173	-	adrenoceptor alpha 1B	1.05504	0.077304	1.05504	0.478445	0.779872
Adra1d	Adra1d	29413	Adrd1	adrenoceptor alpha 1D	1.1972	0.259666	1.1972	0.178635	0.604968
Adrb1	Adrb1	24925	B1AR|RATB1AR	adrenoceptor beta 1	1.04014	0.0567734	1.04014	0.731845	0.93501
Adrb2	Adrb2	24176	-	adrenoceptor beta 2_ surface	1.07202	0.100334	1.07202	0.3115	0.743248
Adrb3	Adrb3	25645	ADRB	adrenoceptor beta 3	0.899119	-0.153416	-1.1122	0.472435	0.779872
AQP4	AQP4	NA	NA	NA	1.03659	0.0518461	1.03659	0.488469	0.779872
ARNTL	ARNTL	NA	NA	NA	0.960418	-0.0582651	-1.04121	0.424967	0.779872
Avp	Avp	24221	DI|VP|Vas	arginine vasopressin	0.875811	-0.191308	-1.1418	0.386601	0.763289
Bdnf	Bdnf	24225	-	brain-derived neurotrophic factor	1.16699	0.222798	1.16699	0.029862	0.34409
CAT	CAT	NA	NA	NA	0.99819	-0.00261333	-1.00181	0.974348	0.991359
Ccl2	Ccl2	24770	MCP-1|Scya2|Sigje	chemokine (C-C motif) ligand 2	1.23933	0.30956	1.23933	0.00341387	0.131434
Ccl3	Ccl3	25542	MIP-1a|Scya3	chemokine (C-C motif) ligand 3	1.1795	0.238175	1.1795	0.123008	0.530228
CLDN5	CLDN5	NA	NA	NA	1.17909	0.23768	1.17909	0.0413925	0.34409
CLOCK	CLOCK	NA	NA	NA	0.989542	-0.0151665	-1.01057	0.799178	0.946719
Cnr1	Cnr1	25248	SKR6R	cannabinoid receptor 1 (brain)	0.935043	-0.0968955	-1.06947	0.257769	0.708866
Crhr1	Crhr1	58959	CRFR1	corticotropin releasing hormone receptor 1	1.07603	0.105725	1.07603	0.41746	0.779872
Crhr2	Crhr2	64680	Crf2r	corticotropin releasing hormone receptor 2	1.11208	0.153255	1.11208	0.124882	0.530228
CRY1	CRY1	NA	NA	NA	1.00271	0.00390342	1.00271	0.951561	0.991359
CRY2	CRY2	NA	NA	NA	1.02005	0.0286447	1.02005	0.78559	0.945163
Fkbp4	Fkbp4	260321	FKBP-4|FKBP-52|p59	FK506 binding protein 4	1.0079	0.0113581	1.0079	0.844471	0.966115
Fkbp5	Fkbp5	361810	-	FK506 binding protein 5	0.959668	-0.0593921	-1.04203	0.700764	0.93501
fos	fos	NA	NA	NA	0.931199	-0.102838	-1.07388	0.740723	0.93501
GAD1	GAD1	NA	NA	NA	0.9241	-0.113879	-1.08213	0.247733	0.706499
Grin1	Grin1	24408	GluN1|NMDAR1|NR1	glutamate receptor_ ionotropic_ N-methyl D-aspartate 1	1.0007	0.00100471	1.0007	0.990383	0.991359
Grin2b	Grin2b	24410	GluN2B	glutamate receptor_ ionotropic_ N-methyl D-aspartate 2B	0.95007	-0.0738946	-1.05255	0.441534	0.779872
GSK3B	GSK3B	NA	NA	NA	1.00743	0.0106783	1.00743	0.865739	0.966115
GSR	GSR	NA	NA	NA	0.957615	-0.0624825	-1.04426	0.438204	0.779872
GSTP1	GSTP1	NA	NA	NA	0.983449	-0.0240785	-1.01683	0.637086	0.915983
HCRT	HCRT	NA	NA	NA	1.30326	0.382122	1.30326	0.0235428	0.34409
HCRTR1	HCRTR1	NA	NA	NA	1.08428	0.116737	1.08428	0.130836	0.530228
HCRTR2	HCRTR2	NA	NA	NA	1.08653	0.119729	1.08653	0.182456	0.604968
HMOX1	HMOX1	NA	NA	NA	1.07431	0.103414	1.07431	0.376116	0.762131
Hsp90aa1	Hsp90aa1	299331	Hsp86|Hsp90|Hspca	heat shock protein 90_ alpha (cytosolic)_ class A member 1	0.964491	-0.05216	-1.03682	0.356731	0.74824
HSPA1A	HSPA1A	NA	NA	NA	1.40231	0.48781	1.40231	0.0764315	0.430485
Hspa4	Hspa4	266759	Hsp110|Hsp70|irp94	heat shock protein 4	1.00038	0.000553419	1.00038	0.991359	0.991359
IFNG	IFNG	NA	NA	NA	0.928258	-0.107403	-1.07729	0.635567	0.915983
IL-1alpha	IL-1alpha	NA	NA	NA	0.988579	-0.0165724	-1.01155	0.937605	0.991359
IL-1beta	IL-1beta	NA	NA	NA	0.907919	-0.139365	-1.10142	0.482903	0.779872
IL-6	IL-6	NA	NA	NA	0.961442	-0.0567285	-1.0401	0.496282	0.779872
iNOS	iNOS	NA	NA	NA	0.727601	-0.45878	-1.37438	0.0782701	0.430485
MAOA	MAOA	NA	NA	NA	1.03305	0.0469045	1.03305	0.331384	0.743248
MAOB	MAOB	NA	NA	NA	1.09004	0.124384	1.09004	0.0866978	0.445049
MAPK1	MAPK1	50689	ERK1|ERT2|Erk-1|Esrk1|MAPK1|MNK1|Prkm3|p44|p44erk1|p44mapk|Mapk3	mitogen activated protein kinase 3	0.97845	-0.0314301	-1.02202	0.564946	0.870016
MCHR1	MCHR1	NA	NA	NA	1.10656	0.146077	1.10656	0.0386967	0.34409
myc	myc	NA	NA	NA	0.930894	-0.103311	-1.07424	0.269957	0.716783
NFKB1	NFKB1	NA	NA	NA	1.05565	0.07813	1.05565	0.280467	0.719865
NGF	NGF	NA	NA	NA	1.0085	0.0122182	1.0085	0.938668	0.991359
Npy	Npy	24604	NPY02|RATNPY|RATNPY02	neuropeptide Y	1.15958	0.213605	1.15958	0.0407058	0.34409
NQO1	NQO1	NA	NA	NA	1.0284	0.0404056	1.0284	0.701895	0.93501
NR1D1	NR1D1	NA	NA	NA	1.01316	0.0188676	1.01316	0.860427	0.966115
NR1D2	NR1D2	NA	NA	NA	1.01733	0.0247871	1.01733	0.697071	0.93501
nr3c1	nr3c1	NA	NA	NA	1.00922	0.013237	1.00922	0.771862	0.943386
nr3c2	nr3c2	NA	NA	NA	1.00087	0.00126146	1.00087	0.990996	0.991359
OCLN	OCLN	NA	NA	NA	1.09923	0.136498	1.09923	0.327521	0.743248
p75	p75	24596	LNGFR|RNNGFRR|Tnfrsf16|p75|p75NTR|Ngfr	nerve growth factor receptor	0.615372	-0.700469	-1.62503	0.044687	0.34409
PER1	PER1	NA	NA	NA	0.933709	-0.0989545	-1.071	0.609369	0.915983
PER2	PER2	NA	NA	NA	1.18846	0.249099	1.18846	0.0244417	0.34409
PMCH	PMCH	NA	NA	NA	1.22483	0.292583	1.22483	0.102733	0.494401
Ptpn5	Ptpn5	29644	STEP	protein tyrosine phosphatase_ non-receptor type 5	0.993596	-0.00926837	-1.00645	0.922633	0.991359
Pvalb	Pvalb	25269	PALB1|Pva	parvalbumin	1.02273	0.03243	1.02273	0.821236	0.958108
RORA	RORA	NA	NA	NA	0.934418	-0.0978602	-1.07018	0.151163	0.554263
Slc17a6	Slc17a6	84487	Dnpi|Vglut2	solute carrier family 17 (vesicular glutamate transporter)_ member 6	1.14701	0.197883	1.14701	0.060223	0.421561
Snca	Snca	29219	-	synuclein_ alpha (non A4 component of amyloid precursor)	1.23527	0.304823	1.23527	0.0127015	0.326006
SOD	SOD	NA	NA	NA	0.98939	-0.0153893	-1.01072	0.732781	0.93501
STAT3	STAT3	NA	NA	NA	1.02075	0.0296363	1.02075	0.642378	0.915983
TAC1	TAC1	NA	NA	NA	1.04316	0.0609576	1.04316	0.32412	0.743248
TACR1	TACR1	NA	NA	NA	0.780479	-0.357569	-1.28127	0.00202698	0.131434
TGFB1	TGFB1	NA	NA	NA	0.978338	-0.0315947	-1.02214	0.770495	0.943386
Th	Th	25085	The	tyrosine hydroxylase	1.41923	0.505104	1.41923	0.0730467	0.430485
TJP1	TJP1	NA	NA	NA	1.06379	0.0892092	1.06379	0.199273	0.613762
TNF-alpha	TNF-alpha	24835	RATTNF|TNF-alpha|Tnfa|Tnf	tumor necrosis factor	1.04622	0.0651898	1.04622	0.70934	0.93501
TRKA	TRKA	NA	NA	NA	0.765117	-0.386249	-1.30699	0.216289	0.640548
TXN	TXN	NA	NA	NA	1.02682	0.03818	1.02682	0.33784	0.743248
UBB	UBB	NA	NA	NA	0.978809	-0.030901	-1.02165	0.478666	0.779872

## Sheet: Day 1 Hypo SDAP vs NSFA
upperSymbol	Symbol	GeneID	Alias	Description	Fold change	log2FoldChange	Final Fold change	pvalue	padj
Adcyap1	Adcyap1	24166	Pacap	adenylate cyclase activating polypeptide 1	1.13493	0.182603	1.13493	0.0978173	0.358664
Adcyap1r1	Adcyap1r1	24167	PAC1-R|PACAP-R1|PACAP-R1A|PACAPR1|PACAPR1A	adenylate cyclase activating polypeptide 1 receptor type 1	1.06797	0.0948704	1.06797	0.372541	0.637459
Adra1a	Adra1a	29412	Adra1c	adrenoceptor alpha 1A	1.17924	0.237855	1.17924	0.0228264	0.316301
Adra1b	Adra1b	24173	-	adrenoceptor alpha 1B	1.06952	0.0969628	1.06952	0.464078	0.736577
Adra1d	Adra1d	29413	Adrd1	adrenoceptor alpha 1D	0.972871	-0.0396803	-1.02789	0.809411	0.854816
Adrb1	Adrb1	24925	B1AR|RATB1AR	adrenoceptor beta 1	1.03897	0.055159	1.03897	0.690913	0.84783
Adrb2	Adrb2	24176	-	adrenoceptor beta 2_ surface	1.10264	0.140965	1.10264	0.0914872	0.352226
Adrb3	Adrb3	25645	ADRB	adrenoceptor beta 3	1.05005	0.0704541	1.05005	0.769925	0.854816
AQP4	AQP4	NA	NA	NA	1.04525	0.0638443	1.04525	0.317937	0.612029
ARNTL	ARNTL	NA	NA	NA	0.970511	-0.043184	-1.03039	0.540672	0.785505
Avp	Avp	24221	DI|VP|Vas	arginine vasopressin	0.938693	-0.0912753	-1.06531	0.610867	0.792864
Bdnf	Bdnf	24225	-	brain-derived neurotrophic factor	1.0919	0.126843	1.0919	0.060331	0.33182
CAT	CAT	NA	NA	NA	1.0556	0.0780574	1.0556	0.343189	0.614548
Ccl2	Ccl2	24770	MCP-1|Scya2|Sigje	chemokine (C-C motif) ligand 2	1.2687	0.343356	1.2687	0.00779295	0.200019
Ccl3	Ccl3	25542	MIP-1a|Scya3	chemokine (C-C motif) ligand 3	1.05152	0.0724745	1.05152	0.583946	0.792864
CLDN5	CLDN5	NA	NA	NA	0.896314	-0.157924	-1.11568	0.244438	0.58309
CLOCK	CLOCK	NA	NA	NA	1.09159	0.126437	1.09159	0.0691487	0.352226
Cnr1	Cnr1	25248	SKR6R	cannabinoid receptor 1 (brain)	1.02301	0.0328245	1.02301	0.668628	0.844006
Crhr1	Crhr1	58959	CRFR1	corticotropin releasing hormone receptor 1	1.09239	0.127482	1.09239	0.239801	0.58309
Crhr2	Crhr2	64680	Crf2r	corticotropin releasing hormone receptor 2	1.12697	0.172446	1.12697	0.126043	0.404388
CRY1	CRY1	NA	NA	NA	1.05418	0.0761255	1.05418	0.208006	0.533883
CRY2	CRY2	NA	NA	NA	1.07347	0.102275	1.07347	0.282173	0.612029
Fkbp4	Fkbp4	260321	FKBP-4|FKBP-52|p59	FK506 binding protein 4	1.0561	0.0787498	1.0561	0.1213	0.404388
Fkbp5	Fkbp5	361810	-	FK506 binding protein 5	1.06663	0.0930637	1.06663	0.497429	0.736577
fos	fos	NA	NA	NA	0.749513	-0.415975	-1.3342	0.145847	0.417911
GAD1	GAD1	NA	NA	NA	1.02007	0.0286667	1.02007	0.737526	0.854816
Grin1	Grin1	24408	GluN1|NMDAR1|NR1	glutamate receptor_ ionotropic_ N-methyl D-aspartate 1	1.09666	0.133113	1.09666	0.0519666	0.33182
Grin2b	Grin2b	24410	GluN2B	glutamate receptor_ ionotropic_ N-methyl D-aspartate 2B	1.0453	0.0639141	1.0453	0.471629	0.736577
GSK3B	GSK3B	NA	NA	NA	1.07959	0.110488	1.07959	0.0870823	0.352226
GSR	GSR	NA	NA	NA	0.987404	-0.0182878	-1.01276	0.81041	0.854816
GSTP1	GSTP1	NA	NA	NA	1.01099	0.0157624	1.01099	0.806954	0.854816
HCRT	HCRT	NA	NA	NA	1.09064	0.125171	1.09064	0.313385	0.612029
HCRTR1	HCRTR1	NA	NA	NA	1.13126	0.177928	1.13126	0.0774291	0.352226
HCRTR2	HCRTR2	NA	NA	NA	1.0176	0.0251725	1.0176	0.778363	0.854816
HMOX1	HMOX1	NA	NA	NA	1.13474	0.182365	1.13474	0.058953	0.33182
Hsp90aa1	Hsp90aa1	299331	Hsp86|Hsp90|Hspca	heat shock protein 90_ alpha (cytosolic)_ class A member 1	1.02002	0.0286032	1.02002	0.565558	0.792864
HSPA1A	HSPA1A	NA	NA	NA	1.18391	0.243555	1.18391	0.279328	0.612029
Hspa4	Hspa4	266759	Hsp110|Hsp70|irp94	heat shock protein 4	1.06679	0.093282	1.06679	0.0879093	0.352226
IFNG	IFNG	NA	NA	NA	1.02029	0.0289729	1.02029	0.892211	0.916004
IL-1alpha	IL-1alpha	NA	NA	NA	1.26709	0.341521	1.26709	0.162498	0.44687
IL-1beta	IL-1beta	NA	NA	NA	1.05524	0.077573	1.05524	0.611001	0.792864
IL-6	IL-6	NA	NA	NA	1.0234	0.0333641	1.0234	0.731979	0.854816
iNOS	iNOS	NA	NA	NA	0.892572	-0.163959	-1.12036	0.578605	0.792864
MAOA	MAOA	NA	NA	NA	1.01511	0.0216299	1.01511	0.617816	0.792864
MAOB	MAOB	NA	NA	NA	1.09581	0.132003	1.09581	0.0591947	0.33182
MAPK1	MAPK1	50689	ERK1|ERT2|Erk-1|Esrk1|MAPK1|MNK1|Prkm3|p44|p44erk1|p44mapk|Mapk3	mitogen activated protein kinase 3	1.02563	0.0365093	1.02563	0.484327	0.736577
MCHR1	MCHR1	NA	NA	NA	1.13233	0.179294	1.13233	0.00745847	0.200019
myc	myc	NA	NA	NA	0.942815	-0.0849537	-1.06065	0.338967	0.614548
NFKB1	NFKB1	NA	NA	NA	1.12567	0.170787	1.12567	0.023132	0.316301
NGF	NGF	NA	NA	NA	0.98885	-0.016177	-1.01128	0.908111	0.92006
Npy	Npy	24604	NPY02|RATNPY|RATNPY02	neuropeptide Y	1.13306	0.180224	1.13306	0.04147	0.319319
NQO1	NQO1	NA	NA	NA	1.02147	0.0306502	1.02147	0.744983	0.854816
NR1D1	NR1D1	NA	NA	NA	1.1635	0.218473	1.1635	0.0259035	0.316301
NR1D2	NR1D2	NA	NA	NA	1.0977	0.134488	1.0977	0.0288471	0.316301
nr3c1	nr3c1	NA	NA	NA	1.05237	0.0736446	1.05237	0.0780019	0.352226
nr3c2	nr3c2	NA	NA	NA	1.11896	0.16216	1.11896	0.249896	0.58309
OCLN	OCLN	NA	NA	NA	0.974628	-0.0370768	-1.02603	0.772439	0.854816
p75	p75	24596	LNGFR|RNNGFRR|Tnfrsf16|p75|p75NTR|Ngfr	nerve growth factor receptor	0.85144	-0.232024	-1.17448	0.488685	0.736577
PER1	PER1	NA	NA	NA	0.873004	-0.19594	-1.14547	0.298072	0.612029
PER2	PER2	NA	NA	NA	1.25182	0.324023	1.25182	0.00328505	0.200019
PMCH	PMCH	NA	NA	NA	1.11306	0.154527	1.11306	0.293962	0.612029
Ptpn5	Ptpn5	29644	STEP	protein tyrosine phosphatase_ non-receptor type 5	1.06778	0.0946146	1.06778	0.382429	0.640153
Pvalb	Pvalb	25269	PALB1|Pva	parvalbumin	1.0939	0.129476	1.0939	0.330094	0.614548
RORA	RORA	NA	NA	NA	0.990129	-0.014311	-1.00997	0.832703	0.866462
Slc17a6	Slc17a6	84487	Dnpi|Vglut2	solute carrier family 17 (vesicular glutamate transporter)_ member 6	1.07914	0.109883	1.07914	0.132564	0.408297
Snca	Snca	29219	-	synuclein_ alpha (non A4 component of amyloid precursor)	1.1732	0.230445	1.1732	0.0369703	0.316301
SOD	SOD	NA	NA	NA	1.0009	0.00130142	1.0009	0.979334	0.979334
STAT3	STAT3	NA	NA	NA	1.05229	0.0735287	1.05229	0.176582	0.468857
TAC1	TAC1	NA	NA	NA	1.06489	0.0907038	1.06489	0.118255	0.404388
TACR1	TACR1	NA	NA	NA	0.863614	-0.211541	-1.15792	0.0352043	0.316301
TGFB1	TGFB1	NA	NA	NA	0.946741	-0.0789582	-1.05625	0.317862	0.612029
Th	Th	25085	The	tyrosine hydroxylase	1.11856	0.161641	1.11856	0.613439	0.792864
TJP1	TJP1	NA	NA	NA	1.07483	0.104108	1.07483	0.14654	0.417911
TNF-alpha	TNF-alpha	24835	RATTNF|TNF-alpha|Tnfa|Tnf	tumor necrosis factor	0.955504	-0.065666	-1.04657	0.693679	0.84783
TRKA	TRKA	NA	NA	NA	0.892412	-0.164219	-1.12056	0.473109	0.736577
TXN	TXN	NA	NA	NA	1.00832	0.0119586	1.00832	0.756089	0.854816
UBB	UBB	NA	NA	NA	1.02865	0.0407469	1.02865	0.370659	0.637459

## Sheet: Day 1 Hypo SDFA vs NSFA
upperSymbol	Symbol	GeneID	Alias	Description	Fold change	log2FoldChange	Final Fold change	pvalue	padj
Adcyap1	Adcyap1	24166	Pacap	adenylate cyclase activating polypeptide 1	1.03745	0.0530419	1.03745	0.626487	0.846307
Adcyap1r1	Adcyap1r1	24167	PAC1-R|PACAP-R1|PACAP-R1A|PACAPR1|PACAPR1A	adenylate cyclase activating polypeptide 1 receptor type 1	1.11111	0.152006	1.11111	0.159099	0.427048
Adra1a	Adra1a	29412	Adra1c	adrenoceptor alpha 1A	1.21727	0.283644	1.21727	0.0304282	0.199906
Adra1b	Adra1b	24173	-	adrenoceptor alpha 1B	1.03528	0.0500141	1.03528	0.727267	0.897276
Adra1d	Adra1d	29413	Adrd1	adrenoceptor alpha 1D	1.26044	0.333922	1.26044	0.290251	0.545105
Adrb1	Adrb1	24925	B1AR|RATB1AR	adrenoceptor beta 1	1.18864	0.249308	1.18864	0.324406	0.55217
Adrb2	Adrb2	24176	-	adrenoceptor beta 2_ surface	1.09654	0.132959	1.09654	0.156684	0.427048
Adrb3	Adrb3	25645	ADRB	adrenoceptor beta 3	1.23244	0.301515	1.23244	0.127109	0.427048
AQP4	AQP4	NA	NA	NA	0.96315	-0.0541675	-1.03826	0.289207	0.545105
ARNTL	ARNTL	NA	NA	NA	1.10147	0.139428	1.10147	0.0337503	0.199906
Avp	Avp	24221	DI|VP|Vas	arginine vasopressin	0.981574	-0.0268315	-1.01877	0.877032	0.927615
Bdnf	Bdnf	24225	-	brain-derived neurotrophic factor	1.03459	0.0490576	1.03459	0.600646	0.831228
CAT	CAT	NA	NA	NA	1.07684	0.106803	1.07684	0.139563	0.427048
Ccl2	Ccl2	24770	MCP-1|Scya2|Sigje	chemokine (C-C motif) ligand 2	1.1194	0.162724	1.1194	0.275913	0.545105
Ccl3	Ccl3	25542	MIP-1a|Scya3	chemokine (C-C motif) ligand 3	1.07733	0.107459	1.07733	0.337039	0.55217
CLDN5	CLDN5	NA	NA	NA	0.810755	-0.302662	-1.23342	0.0282329	0.199906
CLOCK	CLOCK	NA	NA	NA	1.12239	0.166574	1.12239	0.0252385	0.199906
Cnr1	Cnr1	25248	SKR6R	cannabinoid receptor 1 (brain)	1.12222	0.166354	1.12222	0.144599	0.427048
Crhr1	Crhr1	58959	CRFR1	corticotropin releasing hormone receptor 1	1.14029	0.189402	1.14029	0.159556	0.427048
Crhr2	Crhr2	64680	Crf2r	corticotropin releasing hormone receptor 2	1.33103	0.412539	1.33103	0.000399235	0.0257295
CRY1	CRY1	NA	NA	NA	1.11632	0.158747	1.11632	0.0187031	0.199906
CRY2	CRY2	NA	NA	NA	1.10308	0.141534	1.10308	0.176502	0.427048
Fkbp4	Fkbp4	260321	FKBP-4|FKBP-52|p59	FK506 binding protein 4	1.04886	0.0688186	1.04886	0.277438	0.545105
Fkbp5	Fkbp5	361810	-	FK506 binding protein 5	1.19822	0.260888	1.19822	0.0232429	0.199906
fos	fos	NA	NA	NA	0.962175	-0.0556286	-1.03931	0.822245	0.915936
GAD1	GAD1	NA	NA	NA	1.06118	0.085664	1.06118	0.445163	0.66745
Grin1	Grin1	24408	GluN1|NMDAR1|NR1	glutamate receptor_ ionotropic_ N-methyl D-aspartate 1	1.12038	0.163984	1.12038	0.115263	0.422632
Grin2b	Grin2b	24410	GluN2B	glutamate receptor_ ionotropic_ N-methyl D-aspartate 2B	1.20039	0.263503	1.20039	0.0646029	0.292613
GSK3B	GSK3B	NA	NA	NA	1.07554	0.105061	1.07554	0.175018	0.427048
GSR	GSR	NA	NA	NA	1.09586	0.132059	1.09586	0.0717845	0.307078
GSTP1	GSTP1	NA	NA	NA	1.07277	0.101336	1.07277	0.16109	0.427048
HCRT	HCRT	NA	NA	NA	0.966235	-0.0495542	-1.03495	0.604529	0.831228
HCRTR1	HCRTR1	NA	NA	NA	1.12778	0.173487	1.12778	0.158286	0.427048
HCRTR2	HCRTR2	NA	NA	NA	1.03307	0.0469368	1.03307	0.687351	0.867639
HMOX1	HMOX1	NA	NA	NA	1.09132	0.126077	1.09132	0.109921	0.422632
Hsp90aa1	Hsp90aa1	299331	Hsp86|Hsp90|Hspca	heat shock protein 90_ alpha (cytosolic)_ class A member 1	1.00465	0.00669802	1.00465	0.914145	0.927615
HSPA1A	HSPA1A	NA	NA	NA	1.04454	0.0628729	1.04454	0.734135	0.897276
Hspa4	Hspa4	266759	Hsp110|Hsp70|irp94	heat shock protein 4	1.10503	0.144086	1.10503	0.0328304	0.199906
IFNG	IFNG	NA	NA	NA	1.01136	0.0162936	1.01136	0.898111	0.927615
IL-1alpha	IL-1alpha	NA	NA	NA	1.04678	0.0659545	1.04678	0.748385	0.900401
IL-1beta	IL-1beta	NA	NA	NA	0.899494	-0.152814	-1.11174	0.309008	0.55217
IL-6	IL-6	NA	NA	NA	1.07063	0.0984618	1.07063	0.450746	0.66745
iNOS	iNOS	NA	NA	NA	0.981085	-0.0275494	-1.01928	0.902899	0.927615
MAOA	MAOA	NA	NA	NA	1.00779	0.0111959	1.00779	0.844564	0.915936
MAOB	MAOB	NA	NA	NA	0.988128	-0.0172303	-1.01201	0.8097	0.915936
MAPK1	MAPK1	50689	ERK1|ERT2|Erk-1|Esrk1|MAPK1|MNK1|Prkm3|p44|p44erk1|p44mapk|Mapk3	mitogen activated protein kinase 3	1.06612	0.0923657	1.06612	0.23016	0.512788
MCHR1	MCHR1	NA	NA	NA	1.11191	0.15304	1.11191	0.0868893	0.35213
myc	myc	NA	NA	NA	1.09712	0.133718	1.09712	0.048788	0.234792
NFKB1	NFKB1	NA	NA	NA	1.19614	0.258387	1.19614	0.00115112	0.0257295
NGF	NGF	NA	NA	NA	1.1139	0.155619	1.1139	0.297943	0.546229
Npy	Npy	24604	NPY02|RATNPY|RATNPY02	neuropeptide Y	1.09726	0.133905	1.09726	0.177474	0.427048
NQO1	NQO1	NA	NA	NA	1.04253	0.0600829	1.04253	0.379734	0.596725
NR1D1	NR1D1	NA	NA	NA	1.08766	0.121225	1.08766	0.3319	0.55217
NR1D2	NR1D2	NA	NA	NA	1.0476	0.0670837	1.0476	0.395611	0.609241
nr3c1	nr3c1	NA	NA	NA	1.04559	0.0643141	1.04559	0.239992	0.513316
nr3c2	nr3c2	NA	NA	NA	1.29343	0.371207	1.29343	0.00224148	0.0345188
OCLN	OCLN	NA	NA	NA	0.977172	-0.0333161	-1.02336	0.774459	0.911283
p75	p75	24596	LNGFR|RNNGFRR|Tnfrsf16|p75|p75NTR|Ngfr	nerve growth factor receptor	1.26962	0.344391	1.26962	0.346691	0.556149
PER1	PER1	NA	NA	NA	1.23408	0.303436	1.23408	0.039857	0.213127
PER2	PER2	NA	NA	NA	1.32563	0.406679	1.32563	0.000751991	0.0257295
PMCH	PMCH	NA	NA	NA	0.980213	-0.0288329	-1.02019	0.838896	0.915936
Ptpn5	Ptpn5	29644	STEP	protein tyrosine phosphatase_ non-receptor type 5	1.22939	0.297944	1.22939	0.0322808	0.199906
Pvalb	Pvalb	25269	PALB1|Pva	parvalbumin	1.10697	0.146614	1.10697	0.210655	0.491528
RORA	RORA	NA	NA	NA	0.979458	-0.0299444	-1.02097	0.644112	0.855115
Slc17a6	Slc17a6	84487	Dnpi|Vglut2	solute carrier family 17 (vesicular glutamate transporter)_ member 6	0.939575	-0.0899204	-1.06431	0.268228	0.545105
Snca	Snca	29219	-	synuclein_ alpha (non A4 component of amyloid precursor)	1.27194	0.347031	1.27194	0.0415182	0.213127
SOD	SOD	NA	NA	NA	0.959867	-0.0590929	-1.04181	0.319551	0.55217
STAT3	STAT3	NA	NA	NA	1.04721	0.0665529	1.04721	0.233085	0.512788
TAC1	TAC1	NA	NA	NA	0.965114	-0.0512295	-1.03615	0.460226	0.66863
TACR1	TACR1	NA	NA	NA	1.01974	0.0281958	1.01974	0.781099	0.911283
TGFB1	TGFB1	NA	NA	NA	1.03944	0.055809	1.03944	0.661375	0.86315
Th	Th	25085	The	tyrosine hydroxylase	0.988904	-0.016098	-1.01122	0.957945	0.957945
TJP1	TJP1	NA	NA	NA	1.17071	0.227379	1.17071	0.0013366	0.0257295
TNF-alpha	TNF-alpha	24835	RATTNF|TNF-alpha|Tnfa|Tnf	tumor necrosis factor	0.975868	-0.0352415	-1.02473	0.833979	0.915936
TRKA	TRKA	NA	NA	NA	1.11033	0.150985	1.11033	0.586919	0.831228
TXN	TXN	NA	NA	NA	1.01388	0.0198836	1.01388	0.676995	0.867639
UBB	UBB	NA	NA	NA	1.00435	0.00625737	1.00435	0.915568	0.927615

## Sheet: Day 1 Hypo NSAP vs NSFA
upperSymbol	Symbol	GeneID	Alias	Description	Fold change	log2FoldChange	Final Fold change	pvalue	padj
Adcyap1	Adcyap1	24166	Pacap	adenylate cyclase activating polypeptide 1	0.999627	-0.000538768	-1.00037	0.996063	0.996063
Adcyap1r1	Adcyap1r1	24167	PAC1-R|PACAP-R1|PACAP-R1A|PACAPR1|PACAPR1A	adenylate cyclase activating polypeptide 1 receptor type 1	0.905004	-0.144004	-1.10497	0.428079	0.701321
Adra1a	Adra1a	29412	Adra1c	adrenoceptor alpha 1A	1.10015	0.137694	1.10015	0.192352	0.570563
Adra1b	Adra1b	24173	-	adrenoceptor alpha 1B	1.01372	0.0196587	1.01372	0.887832	0.936481
Adra1d	Adra1d	29413	Adrd1	adrenoceptor alpha 1D	0.812621	-0.299346	-1.23059	0.0403196	0.570563
Adrb1	Adrb1	24925	B1AR|RATB1AR	adrenoceptor beta 1	0.998882	-0.00161437	-1.00112	0.992444	0.996063
Adrb2	Adrb2	24176	-	adrenoceptor beta 2_ surface	1.02856	0.0406309	1.02856	0.625166	0.802297
Adrb3	Adrb3	25645	ADRB	adrenoceptor beta 3	1.16786	0.22387	1.16786	0.270799	0.595759
AQP4	AQP4	NA	NA	NA	1.00835	0.0119982	1.00835	0.809877	0.917067
ARNTL	ARNTL	NA	NA	NA	1.01051	0.0150811	1.01051	0.748983	0.881319
Avp	Avp	24221	DI|VP|Vas	arginine vasopressin	1.0718	0.100033	1.0718	0.589418	0.782503
Bdnf	Bdnf	24225	-	brain-derived neurotrophic factor	0.935653	-0.095954	-1.06877	0.235587	0.576735
CAT	CAT	NA	NA	NA	1.05751	0.0806707	1.05751	0.253286	0.576735
Ccl2	Ccl2	24770	MCP-1|Scya2|Sigje	chemokine (C-C motif) ligand 2	1.0237	0.0337963	1.0237	0.766862	0.881319
Ccl3	Ccl3	25542	MIP-1a|Scya3	chemokine (C-C motif) ligand 3	0.891496	-0.1657	-1.12171	0.254662	0.576735
CLDN5	CLDN5	NA	NA	NA	0.760171	-0.395604	-1.31549	0.00848063	0.570563
CLOCK	CLOCK	NA	NA	NA	1.10313	0.141603	1.10313	0.0172818	0.570563
Cnr1	Cnr1	25248	SKR6R	cannabinoid receptor 1 (brain)	1.09408	0.12972	1.09408	0.156125	0.570563
Crhr1	Crhr1	58959	CRFR1	corticotropin releasing hormone receptor 1	1.0152	0.0217576	1.0152	0.859868	0.932533
Crhr2	Crhr2	64680	Crf2r	corticotropin releasing hormone receptor 2	1.01339	0.0191911	1.01339	0.84249	0.926739
CRY1	CRY1	NA	NA	NA	1.05133	0.0722221	1.05133	0.207477	0.570563
CRY2	CRY2	NA	NA	NA	1.05236	0.0736307	1.05236	0.427751	0.701321
Fkbp4	Fkbp4	260321	FKBP-4|FKBP-52|p59	FK506 binding protein 4	1.04782	0.0673917	1.04782	0.197717	0.570563
Fkbp5	Fkbp5	361810	-	FK506 binding protein 5	1.11146	0.152456	1.11146	0.245671	0.576735
fos	fos	NA	NA	NA	0.80489	-0.313137	-1.24241	0.302571	0.629674
GAD1	GAD1	NA	NA	NA	1.10385	0.142546	1.10385	0.180875	0.570563
Grin1	Grin1	24408	GluN1|NMDAR1|NR1	glutamate receptor_ ionotropic_ N-methyl D-aspartate 1	1.09589	0.132108	1.09589	0.106282	0.570563
Grin2b	Grin2b	24410	GluN2B	glutamate receptor_ ionotropic_ N-methyl D-aspartate 2B	1.10023	0.137809	1.10023	0.14373	0.570563
GSK3B	GSK3B	NA	NA	NA	1.07163	0.0998098	1.07163	0.102286	0.570563
GSR	GSR	NA	NA	NA	1.03111	0.0441947	1.03111	0.513918	0.727404
GSTP1	GSTP1	NA	NA	NA	1.028	0.0398409	1.028	0.520581	0.727404
HCRT	HCRT	NA	NA	NA	0.836855	-0.256951	-1.19495	0.0282619	0.570563
HCRTR1	HCRTR1	NA	NA	NA	1.04333	0.0611915	1.04333	0.536676	0.727404
HCRTR2	HCRTR2	NA	NA	NA	0.93656	-0.0945563	-1.06774	0.300946	0.629674
HMOX1	HMOX1	NA	NA	NA	1.05625	0.0789515	1.05625	0.45756	0.719022
Hsp90aa1	Hsp90aa1	299331	Hsp86|Hsp90|Hspca	heat shock protein 90_ alpha (cytosolic)_ class A member 1	1.05758	0.0807631	1.05758	0.145601	0.570563
HSPA1A	HSPA1A	NA	NA	NA	0.844251	-0.244255	-1.18448	0.40293	0.701321
Hspa4	Hspa4	266759	Hsp110|Hsp70|irp94	heat shock protein 4	1.06639	0.0927286	1.06639	0.0564139	0.570563
IFNG	IFNG	NA	NA	NA	1.09914	0.136375	1.09914	0.364852	0.700463
IL-1alpha	IL-1alpha	NA	NA	NA	1.28173	0.358093	1.28173	0.0597096	0.570563
IL-1beta	IL-1beta	NA	NA	NA	1.16226	0.216938	1.16226	0.139316	0.570563
IL-6	IL-6	NA	NA	NA	1.06444	0.0900926	1.06444	0.372974	0.700463
iNOS	iNOS	NA	NA	NA	1.22673	0.294821	1.22673	0.196201	0.570563
MAOA	MAOA	NA	NA	NA	0.982634	-0.0252746	-1.01767	0.538468	0.727404
MAOB	MAOB	NA	NA	NA	1.0053	0.00761919	1.0053	0.917381	0.941845
MAPK1	MAPK1	50689	ERK1|ERT2|Erk-1|Esrk1|MAPK1|MNK1|Prkm3|p44|p44erk1|p44mapk|Mapk3	mitogen activated protein kinase 3	1.04822	0.0679393	1.04822	0.199011	0.570563
MCHR1	MCHR1	NA	NA	NA	1.02329	0.033217	1.02329	0.641049	0.809193
myc	myc	NA	NA	NA	1.01281	0.0183578	1.01281	0.761677	0.881319
NFKB1	NFKB1	NA	NA	NA	1.06633	0.0926565	1.06633	0.200875	0.570563
NGF	NGF	NA	NA	NA	0.98051	-0.0283952	-1.01988	0.874776	0.935524
Npy	Npy	24604	NPY02|RATNPY|RATNPY02	neuropeptide Y	0.977128	-0.0333807	-1.02341	0.723355	0.877117
NQO1	NQO1	NA	NA	NA	0.993261	-0.00975538	-1.00678	0.905426	0.941845
NR1D1	NR1D1	NA	NA	NA	1.14838	0.199605	1.14838	0.0707985	0.570563
NR1D2	NR1D2	NA	NA	NA	1.079	0.109701	1.079	0.114058	0.570563
nr3c1	nr3c1	NA	NA	NA	1.04276	0.0604076	1.04276	0.158457	0.570563
nr3c2	nr3c2	NA	NA	NA	1.11798	0.160899	1.11798	0.18665	0.570563
OCLN	OCLN	NA	NA	NA	0.886643	-0.173575	-1.12785	0.183815	0.570563
p75	p75	24596	LNGFR|RNNGFRR|Tnfrsf16|p75|p75NTR|Ngfr	nerve growth factor receptor	1.38362	0.468445	1.38362	0.180987	0.570563
PER1	PER1	NA	NA	NA	0.934985	-0.0969854	-1.06954	0.471613	0.726285
PER2	PER2	NA	NA	NA	1.05331	0.0749244	1.05331	0.423297	0.701321
PMCH	PMCH	NA	NA	NA	0.908743	-0.138056	-1.10042	0.23598	0.576735
Ptpn5	Ptpn5	29644	STEP	protein tyrosine phosphatase_ non-receptor type 5	1.07466	0.103883	1.07466	0.359443	0.700463
Pvalb	Pvalb	25269	PALB1|Pva	parvalbumin	1.06958	0.0970463	1.06958	0.398784	0.701321
RORA	RORA	NA	NA	NA	1.05962	0.0835492	1.05962	0.246528	0.576735
Slc17a6	Slc17a6	84487	Dnpi|Vglut2	solute carrier family 17 (vesicular glutamate transporter)_ member 6	0.940827	-0.0879993	-1.0629	0.329763	0.668204
Snca	Snca	29219	-	synuclein_ alpha (non A4 component of amyloid precursor)	0.949751	-0.0743785	-1.05291	0.514385	0.727404
SOD	SOD	NA	NA	NA	1.01164	0.0166907	1.01164	0.729032	0.877117
STAT3	STAT3	NA	NA	NA	1.03089	0.0438924	1.03089	0.451776	0.719022
TAC1	TAC1	NA	NA	NA	1.02083	0.0297462	1.02083	0.610133	0.796275
TACR1	TACR1	NA	NA	NA	1.10652	0.146028	1.10652	0.191482	0.570563
TGFB1	TGFB1	NA	NA	NA	0.967703	-0.0473634	-1.03337	0.661045	0.820976
Th	Th	25085	The	tyrosine hydroxylase	0.788147	-0.343463	-1.2688	0.146913	0.570563
TJP1	TJP1	NA	NA	NA	1.01038	0.0148989	1.01038	0.822762	0.918155
TNF-alpha	TNF-alpha	24835	RATTNF|TNF-alpha|Tnfa|Tnf	tumor necrosis factor	0.91329	-0.130856	-1.09494	0.420319	0.701321
TRKA	TRKA	NA	NA	NA	1.16637	0.22203	1.16637	0.50349	0.727404
TXN	TXN	NA	NA	NA	0.981989	-0.0262214	-1.01834	0.491151	0.727404
UBB	UBB	NA	NA	NA	1.05092	0.0716479	1.05092	0.120297	0.570563
